# Supplementary material for: The Impact of the Invasive Alien Plant, Impatiens glandulifera, on Pollen Transfer Networks
Source: PLoS One. 2015 Dec 3;10(12):e0143532. doi: 10.1371/journal.pone.0143532 (PMC4669169; doi:10.1371/journal.pone.0143532)
Supplement: S1 Dataset — The impact of the invasive alien plant, Impatiens glandulifera, on pollen transfer networks. PlosOne 00:0000. (TXT) [file pone.0143532.s011.txt]

##### Dataset used to build pollen transfer networks presentedat the research article: Emer, C, IP Vaughan, S Hiscock and J Memmott (2015). The impact of the invasive alien plant, Impatiens glandulifera, on pollen transfer networks. PlosOne 00:0000.
day	analyst	sitecode	habitat	river	code	stigmaspecies	stigmatype	pollenfamily	pollenspecies	origin	origin2	quantity	nstigmas	meanpollen
10/10/2013	Carine	1	invaded	frome	1	Circaea lutetiana	wet	Onagraceae	Circaea lutetiana	conspecific	conspecific	8	3	2.666666667
10/10/2013	Carine	1	invaded	frome	1	Circaea lutetiana	wet	Balsaminaceae	Impatiens glandulifera	heterospecific	HB	1151	3	383.6666667
10/10/2013	Carine	1	invaded	frome	2	Circaea lutetiana	wet	Onagraceae	Circaea lutetiana	conspecific	conspecific	102	3	34
10/10/2013	Carine	1	invaded	frome	2	Circaea lutetiana	wet	Balsaminaceae	Impatiens glandulifera	heterospecific	HB	274	3	91.33333333
10/10/2013	Carine	1	invaded	frome	3	Circaea lutetiana	wet	Onagraceae	Circaea lutetiana	conspecific	conspecific	79	3	26.33333333
10/10/2013	Carine	1	invaded	frome	3	Circaea lutetiana	wet	Balsaminaceae	Impatiens glandulifera	heterospecific	HB	28	3	9.333333333
10/10/2013	Carine	1	invaded	frome	4	Circaea lutetiana	wet	Onagraceae	Circaea lutetiana	conspecific	conspecific	145	3	48.33333333
10/10/2013	Carine	1	invaded	frome	4	Circaea lutetiana	wet	Balsaminaceae	Impatiens glandulifera	heterospecific	HB	9	3	3
10/10/2013	Carine	1	invaded	frome	5	Circaea lutetiana	wet	Balsaminaceae	Impatiens glandulifera	heterospecific	HB	350	3	116.6666667
10/10/2013	Carine	1	invaded	frome	5	Circaea lutetiana	wet	Onagraceae	Circaea lutetiana	conspecific	conspecific	187	3	62.33333333
10/10/2013	Carine	1	invaded	frome	6	Circaea lutetiana	wet	Balsaminaceae	Impatiens glandulifera	heterospecific	HB	41	3	13.66666667
10/10/2013	Carine	1	invaded	frome	6	Circaea lutetiana	wet	Onagraceae	Circaea lutetiana	conspecific	conspecific	92	3	30.66666667
10/11/2013	Carine	1	invaded	frome	7	Circaea lutetiana	wet	Onagraceae	Circaea lutetiana	conspecific	conspecific	258	3	86
10/11/2013	Carine	1	invaded	frome	7	Circaea lutetiana	wet	Balsaminaceae	Impatiens glandulifera	heterospecific	HB	15	3	5
10/11/2013	Carine	1	invaded	frome	7	Circaea lutetiana	wet	ni	ni	heterospecific	heterospecific	3	3	1
10/11/2013	Carine	1	invaded	frome	8	Circaea lutetiana	wet	Onagraceae	Circaea lutetiana	conspecific	conspecific	145	3	48.33333333
10/11/2013	Carine	1	invaded	frome	8	Circaea lutetiana	wet	Balsaminaceae	Impatiens glandulifera	heterospecific	HB	17	3	5.666666667
10/11/2013	Carine	1	invaded	frome	9	Circaea lutetiana	wet	Onagraceae	Circaea lutetiana	conspecific	conspecific	14	3	4.666666667
10/11/2013	Carine	1	invaded	frome	9	Circaea lutetiana	wet	ni	ni	heterospecific	heterospecific	2	3	0.666666667
10/11/2013	Carine	1	invaded	frome	10	Circaea lutetiana	wet	Onagraceae	Circaea lutetiana	conspecific	conspecific	199	3	66.33333333
10/11/2013	Carine	1	invaded	frome	10	Circaea lutetiana	wet	Balsaminaceae	Impatiens glandulifera	heterospecific	HB	2	3	0.666666667
10/11/2013	Carine	1	invaded	frome	10	Circaea lutetiana	wet	Asteraceae	ni	heterospecific	heterospecific	5	3	1.666666667
10/11/2013	Carine	1	invaded	frome	11	Circaea lutetiana	wet	Onagraceae	Circaea lutetiana	conspecific	conspecific	214	3	71.33333333
10/11/2013	Carine	1	invaded	frome	11	Circaea lutetiana	wet	Balsaminaceae	Impatiens glandulifera	heterospecific	HB	10	3	3.333333333
10/11/2013	Carine	1	invaded	frome	11	Circaea lutetiana	wet	Fabaceae	ni	heterospecific	heterospecific	3	3	1
10/11/2013	Carine	1	invaded	frome	12	Circaea lutetiana	wet	Onagraceae	Circaea lutetiana	conspecific	conspecific	27	3	9
10/11/2013	Carine	1	invaded	frome	13	Circaea lutetiana	wet	Onagraceae	Circaea lutetiana	conspecific	conspecific	400	3	133.3333333
10/11/2013	Carine	1	invaded	frome	13	Circaea lutetiana	wet	Balsaminaceae	Impatiens glandulifera	heterospecific	HB	9	3	3
10/11/2013	Carine	1	invaded	frome	13	Circaea lutetiana	wet	Brassicaceae	Brassica sp1	heterospecific	heterospecific	13	3	4.333333333
10/11/2013	Carine	1	invaded	frome	13	Circaea lutetiana	wet	Asteraceae	Asteraceae 1	heterospecific	heterospecific	2	3	0.666666667
10/11/2013	Carine	1	invaded	frome	13	Circaea lutetiana	wet	Asteraceae	Asteraceae 2	heterospecific	heterospecific	1	3	0.333333333
10/11/2013	Carine	1	invaded	frome	13	Circaea lutetiana	wet	ni	ni	heterospecific	heterospecific	5	3	1.666666667
10/11/2013	Carine	1	invaded	frome	14	Circaea lutetiana	wet	Onagraceae	Circaea lutetiana	conspecific	conspecific	249	3	83
10/11/2013	Carine	1	invaded	frome	14	Circaea lutetiana	wet	ni	ni	heterospecific	heterospecific	2	3	0.666666667
10/11/2013	Carine	1	invaded	frome	15	Circaea lutetiana	wet	Onagraceae	Circaea lutetiana	conspecific	conspecific	90	3	30
10/11/2013	Carine	1	invaded	frome	15	Circaea lutetiana	wet	Convolvulaceae	Calystegia sepium	heterospecific	heterospecific	1	3	0.333333333
10/11/2013	Carine	1	invaded	frome	15	Circaea lutetiana	wet	Balsaminaceae	Impatiens glandulifera	heterospecific	HB	1	3	0.333333333
10/11/2013	Carine	1	invaded	frome	15	Circaea lutetiana	wet	ni	ni	heterospecific	heterospecific	4	3	1.333333333
10/11/2013	Carine	1	invaded	frome	16	Circaea lutetiana	wet	Onagraceae	Circaea lutetiana	conspecific	conspecific	123	3	41
10/11/2013	Carine	1	invaded	frome	16	Circaea lutetiana	wet	Balsaminaceae	Impatiens glandulifera	heterospecific	HB	5	3	1.666666667
10/11/2013	Carine	1	invaded	frome	16	Circaea lutetiana	wet	ni	ni	heterospecific	heterospecific	5	3	1.666666667
10/11/2013	Carine	1	invaded	frome	17	Circaea lutetiana	wet	Onagraceae	Circaea lutetiana	conspecific	conspecific	64	3	21.33333333
10/11/2013	Carine	1	invaded	frome	17	Circaea lutetiana	wet	Balsaminaceae	Impatiens glandulifera	heterospecific	HB	7	3	2.333333333
10/11/2013	Carine	1	invaded	frome	18	Circaea lutetiana	wet	Onagraceae	Circaea lutetiana	conspecific	conspecific	149	3	49.66666667
10/11/2013	Carine	1	invaded	frome	18	Circaea lutetiana	wet	Balsaminaceae	Impatiens glandulifera	heterospecific	HB	6	3	2
10/11/2013	Carine	1	invaded	frome	19	Circaea lutetiana	wet	Onagraceae	Circaea lutetiana	conspecific	conspecific	172	3	57.33333333
10/11/2013	Carine	1	invaded	frome	19	Circaea lutetiana	wet	Asteraceae	Asteraceae 1	heterospecific	heterospecific	3	3	1
10/11/2013	Carine	1	invaded	frome	19	Circaea lutetiana	wet	Balsaminaceae	Impatiens glandulifera	heterospecific	HB	20	3	6.666666667
10/11/2013	Carine	1	invaded	frome	20	Circaea lutetiana	wet	Onagraceae	Circaea lutetiana	conspecific	conspecific	92	3	30.66666667
10/11/2013	Carine	1	invaded	frome	20	Circaea lutetiana	wet	Balsaminaceae	Impatiens glandulifera	heterospecific	HB	9	3	3
10/11/2013	Carine	1	invaded	frome	20	Circaea lutetiana	wet	Convolvulaceae	Calystegia sepium	heterospecific	heterospecific	1	3	0.333333333
10/11/2013	Carine	1	invaded	frome	20	Circaea lutetiana	wet	ni	ni	heterospecific	heterospecific	5	3	1.666666667
10/11/2013	Carine	1	invaded	frome	21	Circaea lutetiana	wet	Onagraceae	Circaea lutetiana	conspecific	conspecific	165	3	55
10/11/2013	Carine	1	invaded	frome	21	Circaea lutetiana	wet	Balsaminaceae	Impatiens glandulifera	heterospecific	HB	3	3	1
10/11/2013	Carine	1	invaded	frome	21	Circaea lutetiana	wet	ni	ni	heterospecific	heterospecific	3	3	1
10/11/2013	Carine	1	invaded	frome	22	Circaea lutetiana	wet	Onagraceae	Circaea lutetiana	conspecific	conspecific	116	3	38.66666667
10/11/2013	Carine	1	invaded	frome	22	Circaea lutetiana	wet	Balsaminaceae	Impatiens glandulifera	heterospecific	HB	160	3	53.33333333
10/11/2013	Carine	1	invaded	frome	23	Circaea lutetiana	wet	Onagraceae	Circaea lutetiana	conspecific	conspecific	73	3	24.33333333
10/11/2013	Carine	1	invaded	frome	23	Circaea lutetiana	wet	Balsaminaceae	Impatiens glandulifera	heterospecific	HB	3	3	1
10/11/2013	Carine	1	invaded	frome	24	Circaea lutetiana	wet	Onagraceae	Circaea lutetiana	conspecific	conspecific	43	3	14.33333333
10/11/2013	Carine	1	invaded	frome	24	Circaea lutetiana	wet	Balsaminaceae	Impatiens glandulifera	heterospecific	HB	27	3	9
10/11/2013	Carine	1	invaded	frome	25	Circaea lutetiana	wet	Onagraceae	Circaea lutetiana	conspecific	conspecific	14	3	4.666666667
10/11/2013	Carine	1	invaded	frome	25	Circaea lutetiana	wet	Balsaminaceae	Impatiens glandulifera	heterospecific	HB	5	3	1.666666667
10/11/2013	Carine	1	invaded	frome	26	Circaea lutetiana	wet	Onagraceae	Circaea lutetiana	conspecific	conspecific	130	3	43.33333333
10/11/2013	Carine	1	invaded	frome	26	Circaea lutetiana	wet	Balsaminaceae	Impatiens glandulifera	heterospecific	HB	7	3	2.333333333
10/11/2013	Carine	1	invaded	frome	27	Circaea lutetiana	wet	Onagraceae	Circaea lutetiana	conspecific	conspecific	71	3	23.66666667
10/11/2013	Carine	1	invaded	frome	28	Circaea lutetiana	wet	Onagraceae	Circaea lutetiana	conspecific	conspecific	102	3	34
14/10/2013	Carine	1	invaded	frome	29	Circaea lutetiana	wet	Onagraceae	Circaea lutetiana	conspecific	conspecific	125	3	41.66666667
14/10/2013	Carine	1	invaded	frome	29	Circaea lutetiana	wet	Brassicaceae	Brassica sp1	heterospecific	heterospecific	2	3	0.666666667
14/10/2013	Carine	1	invaded	frome	29	Circaea lutetiana	wet	ni	ni	heterospecific	heterospecific	3	3	1
14/10/2013	Carine	1	invaded	frome	29	Circaea lutetiana	wet	Asteraceae	Asteraceae 1	heterospecific	heterospecific	3	3	1
14/10/2013	Carine	1	invaded	frome	29	Circaea lutetiana	wet	Balsaminaceae	Impatiens glandulifera	heterospecific	HB	120	3	40
15/10/2013	Carine	1	invaded	frome	30	Circaea lutetiana	wet	Onagraceae	Circaea lutetiana	conspecific	conspecific	181	3	60.33333333
15/10/2013	Carine	1	invaded	frome	30	Circaea lutetiana	wet	Rosaceae	Rubus	heterospecific	heterospecific	37	3	12.33333333
15/10/2013	Carine	1	invaded	frome	30	Circaea lutetiana	wet	ni	ni	heterospecific	heterospecific	7	3	2.333333333
15/10/2013	Carine	1	invaded	frome	30	Circaea lutetiana	wet	Apiaceae	Heracleum sphondylium	heterospecific	heterospecific	1	3	0.333333333
15/10/2013	Carine	1	invaded	frome	31	Circaea lutetiana	wet	Onagraceae	Circaea lutetiana	conspecific	conspecific	138	3	46
15/10/2013	Carine	1	invaded	frome	31	Circaea lutetiana	wet	Brassicaceae	Pseudobrassica	heterospecific	heterospecific	107	3	35.66666667
15/10/2013	Carine	1	invaded	frome	31	Circaea lutetiana	wet	ni	ni	heterospecific	heterospecific	8	3	2.666666667
15/10/2013	Carine	1	invaded	frome	31	Circaea lutetiana	wet	ni	M2	heterospecific	heterospecific	2	3	0.666666667
15/10/2013	Carine	1	invaded	frome	31	Circaea lutetiana	wet	ni	M1	heterospecific	heterospecific	14	3	4.666666667
15/10/2013	Carine	1	invaded	frome	31	Circaea lutetiana	wet	Asteraceae	Asteraceae 2	heterospecific	heterospecific	3	3	1
15/10/2013	Carine	1	invaded	frome	32	Circaea lutetiana	wet	Onagraceae	Circaea lutetiana	conspecific	conspecific	166	3	55.33333333
15/10/2013	Carine	1	invaded	frome	32	Circaea lutetiana	wet	Balsaminaceae	Impatiens glandulifera	heterospecific	HB	2	3	0.666666667
15/10/2013	Carine	1	invaded	frome	32	Circaea lutetiana	wet	Asteraceae	Bellis	heterospecific	heterospecific	2	3	0.666666667
15/10/2013	Carine	1	invaded	frome	32	Circaea lutetiana	wet	Apiaceae	Heracleum sphondylium	heterospecific	heterospecific	1	3	0.333333333
15/10/2013	Carine	1	invaded	frome	32	Circaea lutetiana	wet	ni	M1	heterospecific	heterospecific	1	3	0.333333333
15/10/2013	Carine	1	invaded	frome	32	Circaea lutetiana	wet	ni	ni	heterospecific	heterospecific	3	3	1
15/10/2013	Carine	1	invaded	frome	33	Calystegia sepium	dry	Convolvulaceae	Calystegia sepium	conspecific	conspecific	279	1	279
15/10/2013	Carine	1	invaded	frome	33	Calystegia sepium	dry	Balsaminaceae	Impatiens glandulifera	heterospecific	HB	1974	1	1974
15/10/2013	Carine	1	invaded	frome	33	Calystegia sepium	dry	ni	M1	heterospecific	heterospecific	1	1	1
15/10/2013	Carine	1	invaded	frome	33	Calystegia sepium	dry	ni	M2	heterospecific	heterospecific	6	1	6
15/10/2013	Carine	1	invaded	frome	33	Calystegia sepium	dry	Asteraceae	Sonchus type	heterospecific	heterospecific	1	1	1
15/10/2013	Carine	1	invaded	frome	33	Calystegia sepium	dry	Geraniaceae	Geranium	heterospecific	heterospecific	8	1	8
15/10/2013	Carine	1	invaded	frome	33	Calystegia sepium	dry	Asteraceae	Asteraceae 1	heterospecific	heterospecific	3	1	3
15/10/2013	Carine	1	invaded	frome	33	Calystegia sepium	dry	ni	ni	heterospecific	heterospecific	1	1	1
15/10/2013	Carine	1	invaded	frome	34	Calystegia sepium	dry	Convolvulaceae	Calystegia sepium	conspecific	conspecific	243	1	243
15/10/2013	Carine	1	invaded	frome	34	Calystegia sepium	dry	Balsaminaceae	Impatiens glandulifera	heterospecific	HB	1655	1	1655
15/10/2013	Carine	1	invaded	frome	34	Calystegia sepium	dry	ni	M2	heterospecific	heterospecific	1	1	1
15/10/2013	Carine	1	invaded	frome	34	Calystegia sepium	dry	Apiaceae	Heracleum sphondylium	heterospecific	heterospecific	3	1	3
15/10/2013	Carine	1	invaded	frome	34	Calystegia sepium	dry	Onagraceae	Epilobium montanum	heterospecific	heterospecific	7	1	7
15/10/2013	Carine	1	invaded	frome	34	Calystegia sepium	dry	ni	M4	heterospecific	heterospecific	2	1	2
15/10/2013	Carine	1	invaded	frome	35	Calystegia sepium	dry	Convolvulaceae	Calystegia sepium	conspecific	conspecific	203	1	203
15/10/2013	Carine	1	invaded	frome	35	Calystegia sepium	dry	Balsaminaceae	Impatiens glandulifera	heterospecific	HB	2519	1	2519
15/10/2013	Carine	1	invaded	frome	35	Calystegia sepium	dry	ni	M1	heterospecific	heterospecific	5	1	5
15/10/2013	Carine	1	invaded	frome	35	Calystegia sepium	dry	Onagraceae	Epilobium montanum	heterospecific	heterospecific	1	1	1
15/10/2013	Carine	1	invaded	frome	35	Calystegia sepium	dry	ni	M4	heterospecific	heterospecific	5	1	5
15/10/2013	Carine	1	invaded	frome	35	Calystegia sepium	dry	ni	M2	heterospecific	heterospecific	2	1	2
15/10/2013	Carine	1	invaded	frome	35	Calystegia sepium	dry	Asteraceae	Asteraceae 1	heterospecific	heterospecific	1	1	1
15/10/2013	Carine	1	invaded	frome	35	Calystegia sepium	dry	ni	M5	heterospecific	heterospecific	1	1	1
15/10/2013	Carine	1	invaded	frome	35	Calystegia sepium	dry	Asteraceae	Bellis	heterospecific	heterospecific	1	1	1
15/10/2013	Carine	1	invaded	frome	36	Calystegia sepium	dry	Convolvulaceae	Calystegia sepium	conspecific	conspecific	238	1	238
15/10/2013	Carine	1	invaded	frome	36	Calystegia sepium	dry	Balsaminaceae	Impatiens glandulifera	heterospecific	HB	1169	1	1169
15/10/2013	Carine	1	invaded	frome	36	Calystegia sepium	dry	Asteraceae	Asteraceae 1	heterospecific	heterospecific	1	1	1
15/10/2013	Carine	1	invaded	frome	36	Calystegia sepium	dry	ni	M2	heterospecific	heterospecific	2	1	2
15/10/2013	Carine	1	invaded	frome	36	Calystegia sepium	dry	ni	M1	heterospecific	heterospecific	5	1	5
15/10/2013	Carine	1	invaded	frome	36	Calystegia sepium	dry	ni	M4	heterospecific	heterospecific	7	1	7
15/10/2013	Carine	1	invaded	frome	36	Calystegia sepium	dry	Apiaceae	Heracleum sphondylium	heterospecific	heterospecific	1	1	1
15/10/2013	Carine	1	invaded	frome	37	Rubus fruticosus	dry	Rosaceae	Rubus fruticosus	conspecific	conspecific	9	3	3
15/10/2013	Carine	1	invaded	frome	37	Rubus fruticosus	dry	Balsaminaceae	Impatiens glandulifera	heterospecific	HB	20	4	5
15/10/2013	Carine	1	invaded	frome	37	Rubus fruticosus	dry	ni	ni	heterospecific	heterospecific	4	4	1
15/10/2013	Carine	1	invaded	frome	37	Rubus fruticosus	dry	Onagraceae	Circaea lutetiana	heterospecific	heterospecific	1	4	0.25
15/10/2013	Carine	1	invaded	frome	38	Rubus fruticosus	dry	Rosaceae	Rubus fruticosus	conspecific	conspecific	1	4	0.25
15/10/2013	Carine	1	invaded	frome	38	Rubus fruticosus	dry	Caryophyllaceae	Silene dioica	heterospecific	heterospecific	1	4	0.25
15/10/2013	Carine	1	invaded	frome	38	Rubus fruticosus	dry	Balsaminaceae	Impatiens glandulifera	heterospecific	HB	17	4	4.25
15/10/2013	Carine	1	invaded	frome	38	Rubus fruticosus	dry	Onagraceae	Circaea lutetiana	heterospecific	heterospecific	2	4	0.5
15/10/2013	Carine	1	invaded	frome	39	Rubus fruticosus	dry	Rosaceae	Rubus fruticosus	conspecific	conspecific	1	3	0.333333333
15/10/2013	Carine	1	invaded	frome	39	Rubus fruticosus	dry	Onagraceae	Circaea lutetiana	heterospecific	heterospecific	4	3	1.333333333
15/10/2013	Carine	1	invaded	frome	39	Rubus fruticosus	dry	ni	M1	heterospecific	heterospecific	2	3	0.666666667
15/10/2013	Carine	1	invaded	frome	40	Rubus fruticosus	dry	ni	ni	heterospecific	heterospecific	2	3	0.666666667
15/10/2013	Carine	1	invaded	frome	41	Rubus fruticosus	dry	Rosaceae	Rubus fruticosus	conspecific	conspecific	5	3	1.666666667
15/10/2013	Carine	1	invaded	frome	41	Rubus fruticosus	dry	Balsaminaceae	Impatiens glandulifera	heterospecific	HB	3	3	1
15/10/2013	Carine	1	invaded	frome	42	Rubus fruticosus	dry	Balsaminaceae	Impatiens glandulifera	heterospecific	HB	2	3	0.666666667
15/10/2013	Carine	1	invaded	frome	43	Geum urbanum	dry	Rosaceae	Geum urbanum	conspecific	conspecific	223	3	74.33333333
15/10/2013	Carine	1	invaded	frome	43	Geum urbanum	dry	Onagraceae	Circaea lutetiana	heterospecific	heterospecific	2	3	0.666666667
15/10/2013	Carine	1	invaded	frome	44	Geum urbanum	dry	Rosaceae	Geum urbanum	conspecific	conspecific	108	3	36
15/10/2013	Carine	1	invaded	frome	45	Geum urbanum	dry	Rosaceae	Geum urbanum	conspecific	conspecific	97	3	32.33333333
15/10/2013	Carine	1	invaded	frome	45	Geum urbanum	dry	Onagraceae	Circaea lutetiana	heterospecific	heterospecific	1	3	0.333333333
15/10/2013	Carine	1	invaded	frome	46	Geum urbanum	dry	Rosaceae	Geum urbanum	conspecific	conspecific	396	3	132
15/10/2013	Carine	1	invaded	frome	47	Geum urbanum	dry	Rosaceae	Geum urbanum	conspecific	conspecific	173	3	57.66666667
15/10/2013	Carine	1	invaded	frome	47	Geum urbanum	dry	Balsaminaceae	Impatiens glandulifera	heterospecific	HB	1	3	0.333333333
15/10/2013	Carine	1	invaded	frome	48	Geum urbanum	dry	Rosaceae	Geum urbanum	conspecific	conspecific	408	3	136
15/10/2013	Carine	1	invaded	frome	49	Epilobium hirsutum	dry	Onagraceae	Epilobium hirsutum	conspecific	conspecific	939	3	313
15/10/2013	Carine	1	invaded	frome	49	Epilobium hirsutum	dry	Balsaminaceae	Impatiens glandulifera	heterospecific	HB	570	3	190
15/10/2013	Carine	1	invaded	frome	49	Epilobium hirsutum	dry	Caryophyllaceae	Silene dioica	heterospecific	heterospecific	3	3	1
15/10/2013	Carine	1	invaded	frome	49	Epilobium hirsutum	dry	Asteraceae	Bellis	heterospecific	heterospecific	110	3	36.66666667
15/10/2013	Carine	1	invaded	frome	49	Epilobium hirsutum	dry	Convolvulaceae	Calystegia sepium	heterospecific	heterospecific	15	3	5
15/10/2013	Carine	1	invaded	frome	49	Epilobium hirsutum	dry	Rosaceae	ni	heterospecific	heterospecific	1	3	0.333333333
15/10/2013	Carine	1	invaded	frome	49	Epilobium hirsutum	dry	ni	Pseudobrassica	heterospecific	heterospecific	2	3	0.666666667
15/10/2013	Carine	1	invaded	frome	49	Epilobium hirsutum	dry	ni	M1	heterospecific	heterospecific	1	3	0.333333333
15/10/2013	Carine	1	invaded	frome	50	Epilobium hirsutum	dry	Onagraceae	Epilobium hirsutum	conspecific	conspecific	498	2	249
15/10/2013	Carine	1	invaded	frome	50	Epilobium hirsutum	dry	Balsaminaceae	Impatiens glandulifera	heterospecific	HB	162	2	81
15/10/2013	Carine	1	invaded	frome	50	Epilobium hirsutum	dry	ni	M1	heterospecific	heterospecific	6	2	3
15/10/2013	Carine	1	invaded	frome	50	Epilobium hirsutum	dry	Asteraceae	Cirsium type	heterospecific	heterospecific	5	2	2.5
15/10/2013	Carine	1	invaded	frome	50	Epilobium hirsutum	dry	Asteraceae	Sonchus type	heterospecific	heterospecific	4	2	2
15/10/2013	Carine	1	invaded	frome	50	Epilobium hirsutum	dry	Convolvulaceae	Calystegia sepium	heterospecific	heterospecific	17	2	8.5
15/10/2013	Carine	1	invaded	frome	50	Epilobium hirsutum	dry	ni	M2	heterospecific	heterospecific	3	2	1.5
15/10/2013	Carine	1	invaded	frome	50	Epilobium hirsutum	dry	Caryophyllaceae	Silene dioica	heterospecific	heterospecific	1	2	0.5
15/10/2013	Carine	1	invaded	frome	50	Epilobium hirsutum	dry	Asteraceae	Senecio type	heterospecific	heterospecific	1	2	0.5
15/10/2013	Carine	1	invaded	frome	50	Epilobium hirsutum	dry	ni	M4	heterospecific	heterospecific	2	2	1
15/10/2013	Carine	1	invaded	frome	50	Epilobium hirsutum	dry	Asteraceae	Cirsium type	heterospecific	heterospecific	5	2	2.5
15/10/2013	Carine	1	invaded	frome	50	Epilobium hirsutum	dry	Asteraceae	Sonchus type	heterospecific	heterospecific	4	2	2
15/10/2013	Carine	1	invaded	frome	51	Epilobium montanum	dry	Onagraceae	Epilobium montanum	conspecific	conspecific	1333	3	444.3333333
15/10/2013	Carine	1	invaded	frome	52	Circaea lutetiana	wet	Onagraceae	Circaea lutetiana	conspecific	conspecific	51	3	17
15/10/2013	Carine	1	invaded	frome	52	Circaea lutetiana	wet	ni	ni	heterospecific	heterospecific	1	3	0.333333333
15/10/2013	Carine	1	invaded	frome	52	Circaea lutetiana	wet	Balsaminaceae	Impatiens glandulifera	heterospecific	HB	4	3	1.333333333
15/10/2013	Carine	1	invaded	frome	53	Circaea lutetiana	wet	Onagraceae	Circaea lutetiana	conspecific	conspecific	78	3	26
15/10/2013	Carine	1	invaded	frome	53	Circaea lutetiana	wet	Balsaminaceae	Impatiens glandulifera	heterospecific	HB	76	3	25.33333333
15/10/2013	Carine	1	invaded	frome	53	Circaea lutetiana	wet	ni	M1	heterospecific	heterospecific	6	3	2
15/10/2013	Carine	1	invaded	frome	54	Circaea lutetiana	wet	Onagraceae	Circaea lutetiana	conspecific	conspecific	256	4	64
15/10/2013	Carine	1	invaded	frome	54	Circaea lutetiana	wet	Asteraceae	Asteraceae 1	heterospecific	heterospecific	1	4	0.25
15/10/2013	Carine	1	invaded	frome	54	Circaea lutetiana	wet	ni	M1	heterospecific	heterospecific	1	4	0.25
15/10/2013	Carine	1	invaded	frome	54	Circaea lutetiana	wet	ni	ni	heterospecific	heterospecific	2	4	0.5
17/10/2013	Carine	1	invaded	frome	55	Circaea lutetiana	wet	Onagraceae	Circaea lutetiana	conspecific	conspecific	119	3	39.66666667
17/10/2013	Carine	1	invaded	frome	55	Circaea lutetiana	wet	Caryophyllaceae	Silene dioica	heterospecific	heterospecific	56	3	18.66666667
17/10/2013	Carine	1	invaded	frome	55	Circaea lutetiana	wet	Fabaceae	ni	heterospecific	heterospecific	20	3	6.666666667
17/10/2013	Carine	1	invaded	frome	55	Circaea lutetiana	wet	Asteraceae	Sonchus type	heterospecific	heterospecific	1	3	0.333333333
17/10/2013	Carine	1	invaded	frome	55	Circaea lutetiana	wet	ni	M4	heterospecific	heterospecific	4	3	1.333333333
17/10/2013	Carine	1	invaded	frome	55	Circaea lutetiana	wet	Geraniaceae	ni	heterospecific	heterospecific	3	3	1
17/10/2013	Carine	1	invaded	frome	55	Circaea lutetiana	wet	ni	M1	heterospecific	heterospecific	30	3	10
15/10/2013	Carine	1	invaded	frome	56	Circaea lutetiana	wet	Onagraceae	Circaea lutetiana	conspecific	conspecific	153	3	51
15/10/2013	Carine	1	invaded	frome	56	Circaea lutetiana	wet	Asteraceae	Asteraceae 1	heterospecific	heterospecific	11	3	3.666666667
15/10/2013	Carine	1	invaded	frome	57	Circaea lutetiana	wet	Onagraceae	Circaea lutetiana	conspecific	conspecific	100	3	33.33333333
15/10/2013	Carine	1	invaded	frome	57	Circaea lutetiana	wet	Convolvulaceae	Calystegia sepium	heterospecific	heterospecific	1	3	0.333333333
15/10/2013	Carine	1	invaded	frome	57	Circaea lutetiana	wet	ni	M1	heterospecific	heterospecific	3	3	1
15/10/2013	Carine	1	invaded	frome	57	Circaea lutetiana	wet	Balsaminaceae	Impatiens glandulifera	heterospecific	HB	10	3	3.333333333
17/10/2013	Carine	1	invaded	frome	58	Circaea lutetiana	wet	Onagraceae	Circaea lutetiana	conspecific	conspecific	106	3	35.33333333
17/10/2013	Carine	1	invaded	frome	59	Circaea lutetiana	wet	Onagraceae	Circaea lutetiana	conspecific	conspecific	136	3	45.33333333
17/10/2013	Carine	1	invaded	frome	59	Circaea lutetiana	wet	Asteraceae	ni	heterospecific	heterospecific	1	3	0.333333333
17/10/2013	Carine	1	invaded	frome	60	Circaea lutetiana	wet	Onagraceae	Circaea lutetiana	conspecific	conspecific	202	3	67.33333333
17/10/2013	Carine	1	invaded	frome	60	Circaea lutetiana	wet	Balsaminaceae	Impatiens glandulifera	heterospecific	HB	27	3	9
17/10/2013	Carine	1	invaded	frome	60	Circaea lutetiana	wet	ni	M2	heterospecific	heterospecific	2	3	0.666666667
17/10/2013	Carine	1	invaded	frome	61	Circaea lutetiana	wet	Onagraceae	Circaea lutetiana	conspecific	conspecific	63	3	21
17/10/2013	Carine	1	invaded	frome	61	Circaea lutetiana	wet	Balsaminaceae	Impatiens glandulifera	heterospecific	HB	1	3	0.333333333
17/10/2013	Carine	1	invaded	frome	61	Circaea lutetiana	wet	ni	M1	heterospecific	heterospecific	3	3	1
17/10/2013	Carine	1	invaded	frome	61	Circaea lutetiana	wet	Asteraceae	Asteraceae 1	heterospecific	heterospecific	1	3	0.333333333
17/10/2013	Carine	1	invaded	frome	62	Circaea lutetiana	wet	Onagraceae	Circaea lutetiana	conspecific	conspecific	228	3	76
17/10/2013	Carine	1	invaded	frome	62	Circaea lutetiana	wet	Balsaminaceae	Impatiens glandulifera	heterospecific	HB	5	3	1.666666667
17/10/2013	Carine	1	invaded	frome	62	Circaea lutetiana	wet	Fabaceae	ni	heterospecific	heterospecific	3	3	1
17/10/2013	Carine	1	invaded	frome	62	Circaea lutetiana	wet	ni	M1	heterospecific	heterospecific	1	3	0.333333333
17/10/2013	Carine	1	invaded	frome	62	Circaea lutetiana	wet	ni	M6	heterospecific	heterospecific	1	3	0.333333333
17/10/2013	Carine	1	invaded	frome	63	Circaea lutetiana	wet	Onagraceae	Circaea lutetiana	conspecific	conspecific	142	3	47.33333333
17/10/2013	Carine	1	invaded	frome	63	Circaea lutetiana	wet	Fabaceae	ni	heterospecific	heterospecific	1	3	0.333333333
17/10/2013	Carine	1	invaded	frome	63	Circaea lutetiana	wet	Apiaceae	Heracleum sphondylium	heterospecific	heterospecific	1	3	0.333333333
17/10/2013	Carine	1	invaded	frome	63	Circaea lutetiana	wet	Balsaminaceae	Impatiens glandulifera	heterospecific	HB	83	3	27.66666667
17/10/2013	Carine	1	invaded	frome	64	Circaea lutetiana	wet	Onagraceae	Circaea lutetiana	conspecific	conspecific	92	3	30.66666667
17/10/2013	Carine	1	invaded	frome	64	Circaea lutetiana	wet	Balsaminaceae	Impatiens glandulifera	heterospecific	HB	3	3	1
17/10/2013	Carine	1	invaded	frome	64	Circaea lutetiana	wet	ni	M1	heterospecific	heterospecific	2	3	0.666666667
17/10/2013	Carine	1	invaded	frome	65	Circaea lutetiana	wet	Onagraceae	Circaea lutetiana	conspecific	conspecific	156	3	52
17/10/2013	Carine	1	invaded	frome	65	Circaea lutetiana	wet	Balsaminaceae	Impatiens glandulifera	heterospecific	HB	278	3	92.66666667
17/10/2013	Carine	1	invaded	frome	65	Circaea lutetiana	wet	ni	M8	heterospecific	heterospecific	1	3	0.333333333
17/10/2013	Carine	1	invaded	frome	65	Circaea lutetiana	wet	ni	M9	heterospecific	heterospecific	1	3	0.333333333
17/10/2013	Carine	1	invaded	frome	65	Circaea lutetiana	wet	ni	M1	heterospecific	heterospecific	4	3	1.333333333
17/10/2013	Carine	1	invaded	frome	65	Circaea lutetiana	wet	Apiaceae	Heracleum sphondylium	heterospecific	heterospecific	1	3	0.333333333
17/10/2013	Carine	1	invaded	frome	66	Circaea lutetiana	wet	Onagraceae	Circaea lutetiana	conspecific	conspecific	157	3	52.33333333
17/10/2013	Carine	1	invaded	frome	66	Circaea lutetiana	wet	ni	M2	heterospecific	heterospecific	1	3	0.333333333
17/10/2013	Carine	1	invaded	frome	66	Circaea lutetiana	wet	ni	M1	heterospecific	heterospecific	1	3	0.333333333
17/10/2013	Carine	1	invaded	frome	66	Circaea lutetiana	wet	Balsaminaceae	Impatiens glandulifera	heterospecific	HB	1	3	0.333333333
17/10/2013	Carine	1	invaded	frome	67	Circaea lutetiana	wet	Onagraceae	Circaea lutetiana	conspecific	conspecific	82	1	82
17/10/2013	Carine	1	invaded	frome	67	Circaea lutetiana	wet	ni	M1	heterospecific	heterospecific	3	1	3
17/10/2013	Carine	1	invaded	frome	67	Circaea lutetiana	wet	Asteraceae	Sonchus type	heterospecific	heterospecific	1	1	1
17/10/2013	Carine	1	invaded	frome	68	Geranium robertianum	dry	Geraniaceae	Geranium robertianum	conspecific	conspecific	170	1	170
17/10/2013	Carine	1	invaded	frome	68	Geranium robertianum	dry	Balsaminaceae	Impatiens glandulifera	heterospecific	HB	2	1	2
17/10/2013	Carine	1	invaded	frome	68	Geranium robertianum	dry	ni	M1	heterospecific	heterospecific	1	1	1
17/10/2013	Carine	1	invaded	frome	69	Geranium robertianum	dry	Geraniaceae	Geranium robertianum	conspecific	conspecific	23	1	23
17/10/2013	Carine	1	invaded	frome	69	Geranium robertianum	dry	Balsaminaceae	Impatiens glandulifera	heterospecific	HB	7	1	7
17/10/2013	Carine	1	invaded	frome	69	Geranium robertianum	dry	Asteraceae	Asteraceae 1	heterospecific	heterospecific	7	1	7
17/10/2013	Carine	1	invaded	frome	70	Calystegia sepium	dry	Convolvulaceae	Calystegia sepium	conspecific	conspecific	96	1	96
17/10/2013	Carine	1	invaded	frome	70	Calystegia sepium	dry	Balsaminaceae	Impatiens glandulifera	heterospecific	HB	719	1	719
17/10/2013	Carine	1	invaded	frome	70	Calystegia sepium	dry	Onagraceae	Circaea lutetiana	heterospecific	heterospecific	1	1	1
17/10/2013	Carine	1	invaded	frome	70	Calystegia sepium	dry	Asteraceae	Asteraceae 1	heterospecific	heterospecific	7	1	7
17/10/2013	Carine	1	invaded	frome	70	Calystegia sepium	dry	ni	M1	heterospecific	heterospecific	3	1	3
17/10/2013	Carine	1	invaded	frome	71	Calystegia sepium	dry	Convolvulaceae	Calystegia sepium	conspecific	conspecific	431	1	431
17/10/2013	Carine	1	invaded	frome	71	Calystegia sepium	dry	Balsaminaceae	Impatiens glandulifera	heterospecific	HB	1665	1	1665
17/10/2013	Carine	1	invaded	frome	71	Calystegia sepium	dry	ni	M1	heterospecific	heterospecific	12	1	12
17/10/2013	Carine	1	invaded	frome	71	Calystegia sepium	dry	ni	M5	heterospecific	heterospecific	2	1	2
17/10/2013	Carine	1	invaded	frome	71	Calystegia sepium	dry	ni	M8	heterospecific	heterospecific	1	1	1
17/10/2013	Carine	1	invaded	frome	72	Calystegia sepium	dry	Convolvulaceae	Calystegia sepium	conspecific	conspecific	484	1	484
17/10/2013	Carine	1	invaded	frome	72	Calystegia sepium	dry	Balsaminaceae	Impatiens glandulifera	heterospecific	HB	627	1	627
17/10/2013	Carine	1	invaded	frome	72	Calystegia sepium	dry	Fabaceae	ni	heterospecific	heterospecific	3	1	3
17/10/2013	Carine	1	invaded	frome	72	Calystegia sepium	dry	ni	M1	heterospecific	heterospecific	3	1	3
17/10/2013	Carine	1	invaded	frome	72	Calystegia sepium	dry	ni	M4	heterospecific	heterospecific	2	1	2
17/10/2013	Carine	1	invaded	frome	73	Senecio jacobaea	semidry	Asteraceae	Senecio jacobaea	conspecific	conspecific	167	3	55.66666667
17/10/2013	Carine	1	invaded	frome	73	Senecio jacobaea	semidry	ni	M1	heterospecific	heterospecific	2	3	0.666666667
17/10/2013	Carine	1	invaded	frome	74	Lantana communis	wet	Asteraceae	Lantana communis	conspecific	conspecific	217	3	72.33333333
17/10/2013	Carine	1	invaded	frome	74	Lantana communis	wet	ni	M1	heterospecific	heterospecific	30	3	10
18/10/2013	Carine	1	invaded	frome	75	Trifolium dubium	wet	Fabaceae	Trifolium dubium	conspecific	conspecific	297	3	99
18/10/2013	Carine	1	invaded	frome	76	Trifolium dubium	wet	Fabaceae	Trifolium dubium	conspecific	conspecific	40	3	13.33333333
18/10/2013	Carine	1	invaded	frome	77	Trifolium dubium	wet	Fabaceae	Trifolium dubium	conspecific	conspecific	47	3	15.66666667
18/10/2013	Carine	1	invaded	frome	78	Galium aparine	dry	Rubiaceae	Galium aparine	conspecific	conspecific	47	3	15.66666667
18/10/2013	Carine	1	invaded	frome	78	Galium aparine	dry	Asteraceae	Taraxacum type	heterospecific	heterospecific	4	3	1.333333333
18/10/2013	Carine	1	invaded	frome	78	Galium aparine	dry	ni	M10	heterospecific	heterospecific	1	3	0.333333333
18/10/2013	Carine	1	invaded	frome	78	Galium aparine	dry	Onagraceae	Epilobium	heterospecific	heterospecific	1	3	0.333333333
18/10/2013	Carine	1	invaded	frome	78	Galium aparine	dry	ni	M6	heterospecific	heterospecific	1	3	0.333333333
18/10/2013	Carine	2	non-invaded	frome	79	Cirsium arvense	semidry	Asteraceae	Cirsium type	heterospecific	heterospecific	2	3	0.666666667
18/10/2013	Carine	2	non-invaded	frome	79	Cirsium arvense	semidry	Apiaceae	Heracleum sphondylium	heterospecific	heterospecific	6	3	2
18/10/2013	Carine	2	non-invaded	frome	79	Cirsium arvense	semidry	ni	M1	heterospecific	heterospecific	16	3	5.333333333
18/10/2013	Carine	2	non-invaded	frome	80	Cirsium arvense	semidry	Asteraceae	Cirsium arvense	conspecific	conspecific	34	3	11.33333333
18/10/2013	Carine	2	non-invaded	frome	80	Cirsium arvense	semidry	ni	M5	heterospecific	heterospecific	3	3	1
18/10/2013	Carine	2	non-invaded	frome	80	Cirsium arvense	semidry	Fabaceae	ni	heterospecific	heterospecific	40	3	13.33333333
18/10/2013	Carine	2	non-invaded	frome	80	Cirsium arvense	semidry	Apiaceae	Heracleum sphondylium	heterospecific	heterospecific	16	3	5.333333333
18/10/2013	Carine	2	non-invaded	frome	80	Cirsium arvense	semidry	ni	M4	heterospecific	heterospecific	2	3	0.666666667
18/10/2013	Carine	2	non-invaded	frome	80	Cirsium arvense	semidry	ni	M11	heterospecific	heterospecific	12	3	4
18/10/2013	Carine	2	non-invaded	frome	80	Cirsium arvense	semidry	ni	M1	heterospecific	heterospecific	6	3	2
18/10/2013	Carine	2	non-invaded	frome	80	Cirsium arvense	semidry	Asteraceae	Asteraceae 3	heterospecific	heterospecific	3	3	1
18/10/2013	Carine	2	non-invaded	frome	81	Cirsium arvense	semidry	Asteraceae	Asteraceae 1	heterospecific	heterospecific	17	3	5.666666667
18/10/2013	Carine	2	non-invaded	frome	81	Cirsium arvense	semidry	ni	M1	heterospecific	heterospecific	13	3	4.333333333
18/10/2013	Carine	2	non-invaded	frome	81	Cirsium arvense	semidry	Apiaceae	Heracleum sphondylium	heterospecific	heterospecific	7	3	2.333333333
18/10/2013	Carine	2	non-invaded	frome	81	Cirsium arvense	semidry	ni	M6	heterospecific	heterospecific	1	3	0.333333333
18/10/2013	Carine	2	non-invaded	frome	81	Cirsium arvense	semidry	ni	M11	heterospecific	heterospecific	5	3	1.666666667
18/10/2013	Carine	2	non-invaded	frome	81	Cirsium arvense	semidry	ni	M4	heterospecific	heterospecific	6	3	2
18/10/2013	Carine	2	non-invaded	frome	81	Cirsium arvense	semidry	ni	M2	heterospecific	heterospecific	1	3	0.333333333
18/10/2013	Carine	2	non-invaded	frome	81	Cirsium arvense	semidry	ni	M8	heterospecific	heterospecific	2	3	0.666666667
18/10/2013	Carine	2	non-invaded	frome	81	Cirsium arvense	semidry	Fabaceae	ni	heterospecific	heterospecific	59	3	19.66666667
18/10/2013	Carine	2	non-invaded	frome	82	Cirsium arvense	semidry	ni	M1	heterospecific	heterospecific	3	3	1
18/10/2013	Carine	2	non-invaded	frome	82	Cirsium arvense	semidry	Asteraceae	Sonchus type	heterospecific	heterospecific	1	3	0.333333333
18/10/2013	Carine	2	non-invaded	frome	82	Cirsium arvense	semidry	Fabaceae	ni	heterospecific	heterospecific	1	3	0.333333333
18/10/2013	Carine	2	non-invaded	frome	83	Cirsium arvense	semidry	Fabaceae	ni	heterospecific	heterospecific	23	3	7.666666667
18/10/2013	Carine	2	non-invaded	frome	83	Cirsium arvense	semidry	Apiaceae	Heracleum sphondylium	heterospecific	heterospecific	25	3	8.333333333
18/10/2013	Carine	2	non-invaded	frome	83	Cirsium arvense	semidry	Asteraceae	Asteraceae 1	heterospecific	heterospecific	3	3	1
18/10/2013	Carine	2	non-invaded	frome	83	Cirsium arvense	semidry	Asteraceae	Cirsium arvense	conspecific	conspecific	4	3	1.333333333
18/10/2013	Carine	2	non-invaded	frome	83	Cirsium arvense	semidry	Apiaceae	Anthriscus sylvestris	heterospecific	heterospecific	2	3	0.666666667
18/10/2013	Carine	2	non-invaded	frome	83	Cirsium arvense	semidry	ni	M2	heterospecific	heterospecific	2	3	0.666666667
18/10/2013	Carine	2	non-invaded	frome	83	Cirsium arvense	semidry	ni	M1	heterospecific	heterospecific	3	3	1
18/10/2013	Carine	2	non-invaded	frome	83	Cirsium arvense	semidry	Asteraceae	Sonchus type	heterospecific	heterospecific	1	3	0.333333333
18/10/2013	Carine	2	non-invaded	frome	83	Cirsium arvense	semidry	ni	M6	heterospecific	heterospecific	2	3	0.666666667
18/10/2013	Carine	2	non-invaded	frome	84	Cirsium arvense	semidry	Fabaceae	ni	heterospecific	heterospecific	24	2	12
18/10/2013	Carine	2	non-invaded	frome	84	Cirsium arvense	semidry	Apiaceae	Heracleum sphondylium	heterospecific	heterospecific	4	2	2
18/10/2013	Carine	2	non-invaded	frome	84	Cirsium arvense	semidry	ni	M1	heterospecific	heterospecific	3	2	1.5
18/10/2013	Carine	2	non-invaded	frome	84	Cirsium arvense	semidry	ni	M12	heterospecific	heterospecific	1	2	0.5
18/10/2013	Carine	2	non-invaded	frome	84	Cirsium arvense	semidry	Rosaceae	ni	heterospecific	heterospecific	3	2	1.5
18/10/2013	Carine	2	non-invaded	frome	85	Cirsium arvense	semidry	Fabaceae	ni	heterospecific	heterospecific	287	3	95.66666667
18/10/2013	Carine	2	non-invaded	frome	85	Cirsium arvense	semidry	ni	M1	heterospecific	heterospecific	1	3	0.333333333
18/10/2013	Carine	2	non-invaded	frome	85	Cirsium arvense	semidry	Asteraceae	Cirsium arvense	conspecific	conspecific	4	3	1.333333333
18/10/2013	Carine	2	non-invaded	frome	85	Cirsium arvense	semidry	Rosaceae	ni	heterospecific	heterospecific	2	3	0.666666667
18/10/2013	Carine	2	non-invaded	frome	86	Ranunculus repens	dry	Ranunculaceae	Ranunculus repens	conspecific	conspecific	140	3	46.66666667
18/10/2013	Carine	2	non-invaded	frome	86	Ranunculus repens	dry	Balsaminaceae	Impatiens glandulifera	heterospecific	HB	1	3	0.333333333
18/10/2013	Carine	2	non-invaded	frome	87	Ranunculus repens	dry	Ranunculaceae	Ranunculus repens	conspecific	conspecific	196	3	65.33333333
18/10/2013	Carine	2	non-invaded	frome	88	Rubus fruticosus	dry	Rosaceae	Rubus fruticosus	conspecific	conspecific	232	3	77.33333333
18/10/2013	Carine	2	non-invaded	frome	88	Rubus fruticosus	dry	ni	M12	heterospecific	heterospecific	4	3	1.333333333
18/10/2013	Carine	2	non-invaded	frome	89	Rubus fruticosus	dry	Rosaceae	Rubus fruticosus	conspecific	conspecific	138	3	46
18/10/2013	Carine	2	non-invaded	frome	89	Rubus fruticosus	dry	Fabaceae	ni	heterospecific	heterospecific	98	3	32.66666667
18/10/2013	Carine	2	non-invaded	frome	90	Stachys palustris	dry	Lamiaceae	Stachys palustris	conspecific	conspecific	171	3	57
18/10/2013	Carine	2	non-invaded	frome	90	Stachys palustris	dry	Apiaceae	Heracleum sphondylium	heterospecific	heterospecific	2	3	0.666666667
18/10/2013	Carine	2	non-invaded	frome	91	Stachys palustris	dry	Lamiaceae	Stachys palustris	conspecific	conspecific	77	3	25.66666667
18/10/2013	Carine	2	non-invaded	frome	91	Stachys palustris	dry	ni	M1	heterospecific	heterospecific	1	3	0.333333333
18/10/2013	Carine	2	non-invaded	frome	91	Stachys palustris	dry	Apiaceae	Heracleum sphondylium	heterospecific	heterospecific	1	3	0.333333333
18/10/2013	Carine	2	non-invaded	frome	92	Stachys palustris	dry	Lamiaceae	Stachys palustris	conspecific	conspecific	5	2	2.5
18/10/2013	Carine	2	non-invaded	frome	92	Stachys palustris	dry	ni	M1	heterospecific	heterospecific	1	2	0.5
18/10/2013	Carine	2	non-invaded	frome	93	Stachys palustris	dry	Lamiaceae	Stachys palustris	conspecific	conspecific	146	2	73
18/10/2013	Carine	2	non-invaded	frome	93	Stachys palustris	dry	Balsaminaceae	Impatiens glandulifera	heterospecific	HB	2	2	1
18/10/2013	Carine	2	non-invaded	frome	93	Stachys palustris	dry	ni	M1	heterospecific	heterospecific	1	2	0.5
18/10/2013	Carine	2	non-invaded	frome	93	Stachys palustris	dry	Fabaceae	ni	heterospecific	heterospecific	14	2	7
18/10/2013	Carine	2	non-invaded	frome	94	Stachys palustris	dry	Lamiaceae	Stachys palustris	conspecific	conspecific	47	2	23.5
18/10/2013	Carine	2	non-invaded	frome	94	Stachys palustris	dry	Balsaminaceae	Impatiens glandulifera	heterospecific	HB	3	2	1.5
18/10/2013	Carine	2	non-invaded	frome	94	Stachys palustris	dry	Fabaceae	ni	heterospecific	heterospecific	9	2	4.5
18/10/2013	Carine	2	non-invaded	frome	95	Stachys palustris	dry	Lamiaceae	Stachys palustris	conspecific	conspecific	94	2	47
18/10/2013	Carine	2	non-invaded	frome	95	Stachys palustris	dry	ni	M1	heterospecific	heterospecific	2	2	1
18/10/2013	Carine	2	non-invaded	frome	96	Stachys palustris	dry	Lamiaceae	Stachys palustris	conspecific	conspecific	504	3	168
18/10/2013	Carine	2	non-invaded	frome	96	Stachys palustris	dry	Asteraceae	Asteraceae 1	heterospecific	heterospecific	1	3	0.333333333
18/10/2013	Carine	2	non-invaded	frome	96	Stachys palustris	dry	ni	M1	heterospecific	heterospecific	1	3	0.333333333
18/10/2013	Carine	2	non-invaded	frome	97	Stachys palustris	dry	Fabaceae	ni	heterospecific	heterospecific	2	1	2
18/10/2013	Carine	2	non-invaded	frome	98	Stachys palustris	dry	Lamiaceae	Stachys palustris	conspecific	conspecific	283	3	94.33333333
18/10/2013	Carine	2	non-invaded	frome	98	Stachys palustris	dry	ni	M1	heterospecific	heterospecific	4	3	1.333333333
18/10/2013	Carine	2	non-invaded	frome	99	Heracleum sphondylium	wet	Apiaceae	Heracleum sphondylium	conspecific	conspecific	159	3	53
18/10/2013	Carine	2	non-invaded	frome	99	Heracleum sphondylium	wet	Balsaminaceae	Impatiens glandulifera	heterospecific	HB	11	3	3.666666667
18/10/2013	Carine	2	non-invaded	frome	99	Heracleum sphondylium	wet	ni	M1	heterospecific	heterospecific	2	3	0.666666667
18/10/2013	Carine	2	non-invaded	frome	99	Heracleum sphondylium	wet	Ranunculaceae	ni	heterospecific	heterospecific	1	3	0.333333333
18/10/2013	Carine	2	non-invaded	frome	99	Heracleum sphondylium	wet	Caryophyllaceae	Silene dioica	heterospecific	heterospecific	1	3	0.333333333
18/10/2013	Carine	2	non-invaded	frome	100	Heracleum sphondylium	wet	ni	M1	heterospecific	heterospecific	3	3	1
18/10/2013	Carine	2	non-invaded	frome	100	Heracleum sphondylium	wet	Apiaceae	Heracleum sphondylium	conspecific	conspecific	62	3	20.66666667
18/10/2013	Carine	2	non-invaded	frome	100	Heracleum sphondylium	wet	Balsaminaceae	Impatiens glandulifera	heterospecific	HB	15	3	5
18/10/2013	Carine	2	non-invaded	frome	101	Heracleum sphondylium	wet	Apiaceae	Heracleum sphondylium	conspecific	conspecific	26	2	13
18/10/2013	Carine	2	non-invaded	frome	101	Heracleum sphondylium	wet	Asteraceae	ni	heterospecific	heterospecific	2	2	1
18/10/2013	Carine	2	non-invaded	frome	101	Heracleum sphondylium	wet	ni	M4	heterospecific	heterospecific	1	2	0.5
18/10/2013	Carine	2	non-invaded	frome	101	Heracleum sphondylium	wet	ni	M1	heterospecific	heterospecific	5	2	2.5
18/10/2013	Carine	2	non-invaded	frome	102	Heracleum sphondylium	wet	Apiaceae	Heracleum sphondylium	conspecific	conspecific	25	3	8.333333333
18/10/2013	Carine	2	non-invaded	frome	102	Heracleum sphondylium	wet	ni	M1	heterospecific	heterospecific	6	3	2
18/10/2013	Carine	2	non-invaded	frome	102	Heracleum sphondylium	wet	Balsaminaceae	Impatiens glandulifera	heterospecific	HB	1	3	0.333333333
18/10/2013	Carine	2	non-invaded	frome	102	Heracleum sphondylium	wet	ni	ni	heterospecific	heterospecific	2	3	0.666666667
18/10/2013	Carine	2	non-invaded	frome	103	Heracleum sphondylium	wet	Apiaceae	Heracleum sphondylium	conspecific	conspecific	24	3	8
18/10/2013	Carine	2	non-invaded	frome	103	Heracleum sphondylium	wet	Balsaminaceae	Impatiens glandulifera	heterospecific	HB	10	3	3.333333333
18/10/2013	Carine	2	non-invaded	frome	103	Heracleum sphondylium	wet	ni	M1	heterospecific	heterospecific	2	3	0.666666667
18/10/2013	Carine	2	non-invaded	frome	103	Heracleum sphondylium	wet	ni	ni	heterospecific	heterospecific	2	3	0.666666667
18/10/2013	Carine	2	non-invaded	frome	104	Heracleum sphondylium	wet	Apiaceae	Heracleum sphondylium	conspecific	conspecific	14	3	4.666666667
18/10/2013	Carine	2	non-invaded	frome	104	Heracleum sphondylium	wet	ni	ni	heterospecific	heterospecific	3	3	1
18/10/2013	Carine	2	non-invaded	frome	105	Heracleum sphondylium	wet	Apiaceae	Heracleum sphondylium	conspecific	conspecific	38	6	6.333333333
18/10/2013	Carine	2	non-invaded	frome	105	Heracleum sphondylium	wet	ni	M1	heterospecific	heterospecific	3	3	1
18/10/2013	Carine	2	non-invaded	frome	105	Heracleum sphondylium	wet	ni	ni	heterospecific	heterospecific	2	3	0.666666667
18/10/2013	Carine	2	non-invaded	frome	106	Heracleum sphondylium	wet	Apiaceae	Heracleum sphondylium	conspecific	conspecific	39	3	13
18/10/2013	Carine	2	non-invaded	frome	106	Heracleum sphondylium	wet	ni	M1	heterospecific	heterospecific	7	3	2.333333333
18/10/2013	Carine	2	non-invaded	frome	106	Heracleum sphondylium	wet	ni	ni	heterospecific	heterospecific	1	3	0.333333333
18/10/2013	Carine	2	non-invaded	frome	107	Heracleum sphondylium	wet	Apiaceae	Heracleum sphondylium	conspecific	conspecific	153	3	51
18/10/2013	Carine	2	non-invaded	frome	107	Heracleum sphondylium	wet	Balsaminaceae	Impatiens glandulifera	heterospecific	HB	1	3	0.333333333
18/10/2013	Carine	2	non-invaded	frome	107	Heracleum sphondylium	wet	ni	M1	heterospecific	heterospecific	2	3	0.666666667
18/10/2013	Carine	2	non-invaded	frome	107	Heracleum sphondylium	wet	Asteraceae	Asteraceae 1	heterospecific	heterospecific	1	3	0.333333333
18/10/2013	Carine	2	non-invaded	frome	107	Heracleum sphondylium	wet	ni	ni	heterospecific	heterospecific	1	3	0.333333333
18/10/2013	Carine	2	non-invaded	frome	108	Trifolium pratense	wet	Fabaceae	Trifolium pratense	conspecific	conspecific	897	3	299
18/10/2013	Carine	2	non-invaded	frome	108	Trifolium pratense	wet	Apiaceae	Heracleum sphondylium	heterospecific	heterospecific	1	3	0.333333333
18/10/2013	Carine	2	non-invaded	frome	108	Trifolium pratense	wet	ni	M1	heterospecific	heterospecific	1	3	0.333333333
18/10/2013	Carine	2	non-invaded	frome	109	Trifolium pratense	wet	Fabaceae	Trifolium pratense	conspecific	conspecific	26	3	8.666666667
18/10/2013	Carine	2	non-invaded	frome	109	Trifolium pratense	wet	Apiaceae	Heracleum sphondylium	heterospecific	heterospecific	1	3	0.333333333
18/10/2013	Carine	2	non-invaded	frome	110	Trifolium pratense	wet	Fabaceae	Trifolium pratense	conspecific	conspecific	1061	3	353.6666667
18/10/2013	Carine	2	non-invaded	frome	111	Trifolium pratense	wet	Fabaceae	Trifolium pratense	conspecific	conspecific	147	3	49
18/10/2013	Carine	2	non-invaded	frome	111	Trifolium pratense	wet	Balsaminaceae	Impatiens glandulifera	heterospecific	HB	1	3	0.333333333
18/10/2013	Carine	2	non-invaded	frome	111	Trifolium pratense	wet	Apiaceae	Heracleum sphondylium	heterospecific	heterospecific	1	3	0.333333333
18/10/2013	Carine	2	non-invaded	frome	111	Trifolium pratense	wet	ni	ni	heterospecific	heterospecific	1	3	0.333333333
18/10/2013	Carine	2	non-invaded	frome	112	Trifolium pratense	wet	Fabaceae	Trifolium pratense	conspecific	conspecific	832	3	277.3333333
18/10/2013	Carine	2	non-invaded	frome	113	Trifolium pratense	wet	Fabaceae	Trifolium pratense	conspecific	conspecific	804	3	268
18/10/2013	Carine	2	non-invaded	frome	113	Trifolium pratense	wet	Apiaceae	Heracleum sphondylium	heterospecific	heterospecific	1	3	0.333333333
18/10/2013	Carine	2	non-invaded	frome	114	Trifolium pratense	wet	Fabaceae	Trifolium pratense	conspecific	conspecific	689	3	229.6666667
18/10/2013	Carine	2	non-invaded	frome	114	Trifolium pratense	wet	Apiaceae	Heracleum sphondylium	heterospecific	heterospecific	2	3	0.666666667
18/10/2013	Carine	2	non-invaded	frome	115	Trifolium pratense	wet	Fabaceae	Trifolium pratense	conspecific	conspecific	649	3	216.3333333
18/10/2013	Carine	2	non-invaded	frome	115	Trifolium pratense	wet	Apiaceae	Heracleum sphondylium	heterospecific	heterospecific	1	3	0.333333333
18/10/2013	Carine	2	non-invaded	frome	116	Trifolium pratense	wet	Fabaceae	Trifolium pratense	conspecific	conspecific	1166	3	388.6666667
18/10/2013	Carine	2	non-invaded	frome	116	Trifolium pratense	wet	Balsaminaceae	Impatiens glandulifera	heterospecific	HB	5	3	1.666666667
18/10/2013	Carine	2	non-invaded	frome	117	Cirsium vulgare	semidry	Asteraceae	Cirsium vulgare	conspecific	conspecific	2697	3	899
18/10/2013	Carine	2	non-invaded	frome	117	Cirsium vulgare	semidry	Balsaminaceae	Impatiens glandulifera	heterospecific	HB	12	3	4
18/10/2013	Carine	2	non-invaded	frome	117	Cirsium vulgare	semidry	Fabaceae	ni	heterospecific	heterospecific	7	3	2.333333333
18/10/2013	Carine	2	non-invaded	frome	117	Cirsium vulgare	semidry	Asteraceae	Sonchus type	heterospecific	heterospecific	4	3	1.333333333
18/10/2013	Carine	2	non-invaded	frome	118	Cirsium arvense	semidry	Asteraceae	Cirsium arvense	conspecific	conspecific	3	3	1
18/10/2013	Carine	2	non-invaded	frome	118	Cirsium arvense	semidry	Fabaceae	ni	heterospecific	heterospecific	30	3	10
18/10/2013	Carine	2	non-invaded	frome	118	Cirsium arvense	semidry	ni	M13	heterospecific	heterospecific	2	3	0.666666667
18/10/2013	Carine	2	non-invaded	frome	119	Cirsium arvense	semidry	ni	M1	heterospecific	heterospecific	57	3	19
18/10/2013	Carine	2	non-invaded	frome	119	Cirsium arvense	semidry	Apiaceae	Heracleum sphondylium	heterospecific	heterospecific	8	3	2.666666667
18/10/2013	Carine	2	non-invaded	frome	119	Cirsium arvense	semidry	Caryophyllaceae	Silene dioica	heterospecific	heterospecific	2	3	0.666666667
18/10/2013	Carine	2	non-invaded	frome	119	Cirsium arvense	semidry	Geraniaceae	ni	heterospecific	heterospecific	3	3	1
18/10/2013	Carine	2	non-invaded	frome	119	Cirsium arvense	semidry	Asteraceae	Cirsium arvense	conspecific	conspecific	5	3	1.666666667
18/10/2013	Carine	2	non-invaded	frome	120	Calystegia sepium	dry	Convolvulaceae	Calystegia sepium	conspecific	conspecific	367	1	367
18/10/2013	Carine	2	non-invaded	frome	120	Calystegia sepium	dry	Balsaminaceae	Impatiens glandulifera	heterospecific	HB	70	1	70
18/10/2013	Carine	2	non-invaded	frome	120	Calystegia sepium	dry	ni	M1	heterospecific	heterospecific	16	1	16
18/10/2013	Carine	2	non-invaded	frome	120	Calystegia sepium	dry	Asteraceae	Cirsium type	heterospecific	heterospecific	2	1	2
18/10/2013	Carine	2	non-invaded	frome	120	Calystegia sepium	dry	Geraniaceae	ni	heterospecific	heterospecific	2	1	2
18/10/2013	Carine	2	non-invaded	frome	120	Calystegia sepium	dry	Caryophyllaceae	Silene dioica	heterospecific	heterospecific	1	1	1
18/10/2013	Carine	2	non-invaded	frome	121	Calystegia sepium	dry	Convolvulaceae	Calystegia sepium	conspecific	conspecific	68	1	68
18/10/2013	Carine	2	non-invaded	frome	121	Calystegia sepium	dry	ni	M1	heterospecific	heterospecific	2	1	2
18/10/2013	Carine	2	non-invaded	frome	121	Calystegia sepium	dry	ni	M13	heterospecific	heterospecific	5	1	5
18/10/2013	Carine	2	non-invaded	frome	121	Calystegia sepium	dry	Asteraceae	Cirsium type	heterospecific	heterospecific	23	1	23
18/10/2013	Carine	2	non-invaded	frome	121	Calystegia sepium	dry	Caryophyllaceae	Silene dioica	heterospecific	heterospecific	1	1	1
18/10/2013	Carine	2	non-invaded	frome	121	Calystegia sepium	dry	Rosaceae	ni	heterospecific	heterospecific	2	1	2
18/10/2013	Carine	2	non-invaded	frome	121	Calystegia sepium	dry	Fabaceae	ni	heterospecific	heterospecific	1	1	1
18/10/2013	Carine	2	non-invaded	frome	122	Calystegia sepium	dry	Convolvulaceae	Calystegia sepium	conspecific	conspecific	101	1	101
18/10/2013	Carine	2	non-invaded	frome	122	Calystegia sepium	dry	Balsaminaceae	Impatiens glandulifera	heterospecific	HB	36	1	36
18/10/2013	Carine	2	non-invaded	frome	122	Calystegia sepium	dry	ni	M1	heterospecific	heterospecific	26	1	26
18/10/2013	Carine	2	non-invaded	frome	122	Calystegia sepium	dry	Geraniaceae	ni	heterospecific	heterospecific	3	1	3
18/10/2013	Carine	2	non-invaded	frome	122	Calystegia sepium	dry	ni	M12	heterospecific	heterospecific	19	1	19
18/10/2013	Carine	2	non-invaded	frome	122	Calystegia sepium	dry	Fabaceae	ni	heterospecific	heterospecific	21	1	21
18/10/2013	Carine	2	non-invaded	frome	122	Calystegia sepium	dry	ni	ni	heterospecific	heterospecific	22	1	22
18/10/2013	Carine	2	non-invaded	frome	122	Calystegia sepium	dry	ni	M11	heterospecific	heterospecific	12	1	12
18/10/2013	Carine	2	non-invaded	frome	122	Calystegia sepium	dry	Rosaceae	ni	heterospecific	heterospecific	31	1	31
18/10/2013	Carine	2	non-invaded	frome	122	Calystegia sepium	dry	Asteraceae	Cirsium type	heterospecific	heterospecific	2	1	2
18/10/2013	Carine	2	non-invaded	frome	122	Calystegia sepium	dry	Apiaceae	Heracleum sphondylium	heterospecific	heterospecific	3	1	3
18/10/2013	Carine	2	non-invaded	frome	122	Calystegia sepium	dry	ni	M5	heterospecific	heterospecific	4	1	4
18/10/2013	Carine	2	non-invaded	frome	122	Calystegia sepium	dry	ni	M7	heterospecific	heterospecific	3	1	3
22/10/2013	Carine	2	non-invaded	frome	123	Calystegia sepium	dry	Convolvulaceae	Calystegia sepium	conspecific	conspecific	279	1	279
22/10/2013	Carine	2	non-invaded	frome	123	Calystegia sepium	dry	Balsaminaceae	Impatiens glandulifera	heterospecific	HB	50	1	50
22/10/2013	Carine	2	non-invaded	frome	123	Calystegia sepium	dry	Fabaceae	ni	heterospecific	heterospecific	4	1	4
22/10/2013	Carine	2	non-invaded	frome	123	Calystegia sepium	dry	Rosaceae	ni	heterospecific	heterospecific	4	1	4
22/10/2013	Carine	2	non-invaded	frome	123	Calystegia sepium	dry	ni	M12	heterospecific	heterospecific	2	1	2
22/10/2013	Carine	2	non-invaded	frome	123	Calystegia sepium	dry	ni	M1	heterospecific	heterospecific	4	1	4
22/10/2013	Carine	2	non-invaded	frome	123	Calystegia sepium	dry	Asteraceae	M1	heterospecific	heterospecific	2	1	2
22/10/2013	Carine	2	non-invaded	frome	123	Calystegia sepium	dry	ni	M2	heterospecific	heterospecific	1	1	1
22/10/2013	Carine	2	non-invaded	frome	123	Calystegia sepium	dry	ni	M8	heterospecific	heterospecific	1	1	1
22/10/2013	Carine	2	non-invaded	frome	123	Calystegia sepium	dry	ni	ni	heterospecific	heterospecific	5	1	5
22/10/2013	Carine	2	non-invaded	frome	124	Calystegia sepium	dry	Convolvulaceae	Calystegia sepium	conspecific	conspecific	127	1	127
22/10/2013	Carine	2	non-invaded	frome	124	Calystegia sepium	dry	ni	M2	heterospecific	heterospecific	44	1	44
22/10/2013	Carine	2	non-invaded	frome	124	Calystegia sepium	dry	Fabaceae	ni	heterospecific	heterospecific	13	1	13
22/10/2013	Carine	2	non-invaded	frome	124	Calystegia sepium	dry	ni	M1	heterospecific	heterospecific	6	1	6
22/10/2013	Carine	2	non-invaded	frome	124	Calystegia sepium	dry	Apiaceae	Heracleum sphondylium	heterospecific	heterospecific	2	1	2
22/10/2013	Carine	2	non-invaded	frome	124	Calystegia sepium	dry	Geraniaceae	ni	heterospecific	heterospecific	1	1	1
22/10/2013	Carine	2	non-invaded	frome	124	Calystegia sepium	dry	ni	M13	heterospecific	heterospecific	2	1	2
22/10/2013	Carine	2	non-invaded	frome	125	Stachys palustris	dry	Lamiaceae	Stachys palustris	conspecific	conspecific	153	3	51
22/10/2013	Carine	2	non-invaded	frome	125	Stachys palustris	dry	ni	M13	heterospecific	heterospecific	3	3	1
22/10/2013	Carine	2	non-invaded	frome	125	Stachys palustris	dry	Convolvulaceae	Calystegia sepium	heterospecific	heterospecific	1	3	0.333333333
22/10/2013	Carine	2	non-invaded	frome	125	Stachys palustris	dry	Fabaceae	ni	heterospecific	heterospecific	5	3	1.666666667
22/10/2013	Carine	2	non-invaded	frome	125	Stachys palustris	dry	ni	M12	heterospecific	heterospecific	2	3	0.666666667
22/10/2013	Carine	2	non-invaded	frome	126	Epilobium hirsutum	dry	Onagraceae	Epilobium hirsutum	conspecific	conspecific	579	3	193
22/10/2013	Carine	2	non-invaded	frome	126	Epilobium hirsutum	dry	Apiaceae	Heracleum sphondylium	heterospecific	heterospecific	16	3	5.333333333
22/10/2013	Carine	2	non-invaded	frome	126	Epilobium hirsutum	dry	Lamiaceae	Stachys	heterospecific	heterospecific	79	3	26.33333333
22/10/2013	Carine	2	non-invaded	frome	126	Epilobium hirsutum	dry	Rosaceae	Rubus	heterospecific	heterospecific	46	3	15.33333333
22/10/2013	Carine	2	non-invaded	frome	126	Epilobium hirsutum	dry	Fabaceae	ni	heterospecific	heterospecific	24	3	8
22/10/2013	Carine	2	non-invaded	frome	126	Epilobium hirsutum	dry	Geraniaceae	M14	heterospecific	heterospecific	15	3	5
22/10/2013	Carine	2	non-invaded	frome	126	Epilobium hirsutum	dry	Geraniaceae	Geranium	heterospecific	heterospecific	5	3	1.666666667
22/10/2013	Carine	2	non-invaded	frome	126	Epilobium hirsutum	dry	ni	ni	heterospecific	heterospecific	34	3	11.33333333
22/10/2013	Carine	2	non-invaded	frome	126	Epilobium hirsutum	dry	Convolvulaceae	Calystegia sepium	heterospecific	heterospecific	2	3	0.666666667
22/10/2013	Carine	2	non-invaded	frome	126	Epilobium hirsutum	dry	ni	M13	heterospecific	heterospecific	1	3	0.333333333
22/10/2013	Carine	2	non-invaded	frome	126	Epilobium hirsutum	dry	Ranunculaceae	ni	heterospecific	heterospecific	3	3	1
22/10/2013	Carine	2	non-invaded	frome	126	Epilobium hirsutum	dry	Balsaminaceae	Impatiens glandulifera	heterospecific	HB	1	3	0.333333333
22/10/2013	Carine	2	non-invaded	frome	127	Epilobium hirsutum	dry	Onagraceae	Epilobium hirsutum	conspecific	conspecific	286	3	95.33333333
22/10/2013	Carine	2	non-invaded	frome	127	Epilobium hirsutum	dry	ni	M1	heterospecific	heterospecific	125	3	41.66666667
22/10/2013	Carine	2	non-invaded	frome	127	Epilobium hirsutum	dry	Convolvulaceae	Calystegia sepium	heterospecific	heterospecific	46	3	15.33333333
22/10/2013	Carine	2	non-invaded	frome	127	Epilobium hirsutum	dry	Geraniaceae	M14	heterospecific	heterospecific	2	3	0.666666667
22/10/2013	Carine	2	non-invaded	frome	127	Epilobium hirsutum	dry	Balsaminaceae	Impatiens glandulifera	heterospecific	HB	3	3	1
22/10/2013	Carine	2	non-invaded	frome	127	Epilobium hirsutum	dry	Apiaceae	Heracleum sphondylium	heterospecific	heterospecific	3	3	1
22/10/2013	Carine	2	non-invaded	frome	127	Epilobium hirsutum	dry	Asteraceae	ni	heterospecific	heterospecific	2	3	0.666666667
22/10/2013	Carine	2	non-invaded	frome	127	Epilobium hirsutum	dry	Fabaceae	ni	heterospecific	heterospecific	1	3	0.333333333
22/10/2013	Carine	2	non-invaded	frome	127	Epilobium hirsutum	dry	ni	ni	heterospecific	heterospecific	6	3	2
22/10/2013	Carine	2	non-invaded	frome	128	Ranunculus repens	dry	Ranunculaceae	Ranunculus repens	conspecific	conspecific	113	3	37.66666667
22/10/2013	Carine	2	non-invaded	frome	128	Ranunculus repens	dry	Apiaceae	Heracleum sphondylium	heterospecific	heterospecific	2	3	0.666666667
22/10/2013	Carine	2	non-invaded	frome	128	Ranunculus repens	dry	Lamiaceae	M1	heterospecific	heterospecific	2	3	0.666666667
22/10/2013	Carine	2	non-invaded	frome	129	Ranunculus repens	dry	Ranunculaceae	Ranunculus repens	conspecific	conspecific	186	3	62
22/10/2013	Carine	2	non-invaded	frome	129	Ranunculus repens	dry	ni	M13	heterospecific	heterospecific	1	3	0.333333333
22/10/2013	Carine	2	non-invaded	frome	129	Ranunculus repens	dry	Balsaminaceae	Impatiens glandulifera	heterospecific	HB	1	3	0.333333333
22/10/2013	Carine	2	non-invaded	frome	130	Ranunculus repens	dry	Ranunculaceae	Ranunculus repens	conspecific	conspecific	277	3	92.33333333
22/10/2013	Carine	2	non-invaded	frome	131	Heracleum sphondylium	wet	Apiaceae	Heracleum sphondylium	conspecific	conspecific	161	3	53.66666667
22/10/2013	Carine	2	non-invaded	frome	131	Heracleum sphondylium	wet	Ranunculaceae	Ranunculus	heterospecific	heterospecific	8	3	2.666666667
22/10/2013	Carine	2	non-invaded	frome	131	Heracleum sphondylium	wet	Convolvulaceae	Calystegia sepium	heterospecific	heterospecific	1	3	0.333333333
31/10/2013	Carine	2	non-invaded	frome	132	Rubus fruticosus	dry	Rosaceae	Rubus fruticosus	conspecific	conspecific	676	3	225.3333333
31/10/2013	Carine	2	non-invaded	frome	133	Trifolium pratense	wet	Fabaceae	Trifolium pratense	conspecific	conspecific	403	3	134.3333333
31/10/2013	Carine	2	non-invaded	frome	134	Trifolium pratense	wet	Fabaceae	Trifolium pratense	conspecific	conspecific	475	3	158.3333333
31/10/2013	Carine	2	non-invaded	frome	135	Trifolium pratense	wet	Fabaceae	Trifolium pratense	conspecific	conspecific	1001	3	333.6666667
31/10/2013	Carine	2	non-invaded	frome	136	Trifolium pratense	wet	Fabaceae	Trifolium pratense	conspecific	conspecific	745	3	248.3333333
31/10/2013	Carine	2	non-invaded	frome	137	Trifolium pratense	wet	Fabaceae	Trifolium pratense	conspecific	conspecific	426	3	142
31/10/2013	Carine	2	non-invaded	frome	138	Trifolium pratense	wet	Fabaceae	Trifolium pratense	conspecific	conspecific	257	3	85.66666667
31/10/2013	Carine	2	non-invaded	frome	139	Trifolium pratense	wet	Fabaceae	Trifolium pratense	conspecific	conspecific	713	3	237.6666667
31/10/2013	Carine	2	non-invaded	frome	139	Trifolium pratense	wet	ni	M1	heterospecific	heterospecific	1	3	0.333333333
31/10/2013	Carine	2	non-invaded	frome	140	Trifolium pratense	wet	Fabaceae	Trifolium pratense	conspecific	conspecific	775	3	258.3333333
31/10/2013	Carine	2	non-invaded	frome	141	Trifolium pratense	wet	Fabaceae	Trifolium pratense	conspecific	conspecific	863	3	287.6666667
31/10/2013	Carine	2	non-invaded	frome	142	Trifolium pratense	wet	Fabaceae	Trifolium pratense	conspecific	conspecific	989	3	329.6666667
31/10/2013	Carine	2	non-invaded	frome	143	Trifolium pratense	wet	Fabaceae	Trifolium pratense	conspecific	conspecific	981	3	327
31/10/2013	Carine	2	non-invaded	frome	143	Trifolium pratense	wet	ni	M1	heterospecific	heterospecific	1	3	0.333333333
31/10/2013	Carine	2	non-invaded	frome	144	Trifolium pratense	wet	Fabaceae	Trifolium pratense	conspecific	conspecific	1017	3	339
31/10/2013	Carine	2	non-invaded	frome	145	Trifolium pratense	wet	Fabaceae	Trifolium pratense	conspecific	conspecific	887	3	295.6666667
31/10/2013	Carine	2	non-invaded	frome	146	Trifolium pratense	wet	Fabaceae	Trifolium pratense	conspecific	conspecific	824	3	274.6666667
31/10/2013	Carine	2	non-invaded	frome	146	Trifolium pratense	wet	Apiaceae	Heracleum sphondylium	heterospecific	heterospecific	1	3	0.333333333
31/10/2013	Carine	2	non-invaded	frome	147	Trifolium pratense	wet	Fabaceae	Trifolium pratense	conspecific	conspecific	834	3	278
31/10/2013	Carine	2	non-invaded	frome	148	Trifolium pratense	wet	Fabaceae	Trifolium pratense	conspecific	conspecific	785	3	261.6666667
31/10/2013	Carine	2	non-invaded	frome	149	Trifolium pratense	wet	Fabaceae	Trifolium pratense	conspecific	conspecific	883	3	294.3333333
31/10/2013	Carine	2	non-invaded	frome	149	Trifolium pratense	wet	Caryophyllaceae	Silene dioica	heterospecific	heterospecific	1	3	0.333333333
31/10/2013	Carine	2	non-invaded	frome	149	Trifolium pratense	wet	ni	M13	heterospecific	heterospecific	2	3	0.666666667
31/10/2013	Carine	2	non-invaded	frome	149	Trifolium pratense	wet	Apiaceae	Heracleum sphondylium	heterospecific	heterospecific	1	3	0.333333333
31/10/2013	Carine	2	non-invaded	frome	150	Trifolium pratense	wet	Fabaceae	Trifolium pratense	conspecific	conspecific	610	3	203.3333333
31/10/2013	Carine	2	non-invaded	frome	150	Trifolium pratense	wet	Apiaceae	Heracleum sphondylium	heterospecific	heterospecific	1	3	0.333333333
31/10/2013	Carine	2	non-invaded	frome	150	Trifolium pratense	wet	Geraniaceae	ni	heterospecific	heterospecific	1	3	0.333333333
31/10/2013	Carine	2	non-invaded	frome	150	Trifolium pratense	wet	ni	M11	heterospecific	heterospecific	1	3	0.333333333
31/10/2013	Carine	2	non-invaded	frome	150	Trifolium pratense	wet	ni	M15	heterospecific	heterospecific	6	3	2
31/10/2013	Carine	2	non-invaded	frome	151	Trifolium pratense	wet	Fabaceae	Trifolium pratense	conspecific	conspecific	1167	3	389
31/10/2013	Carine	2	non-invaded	frome	151	Trifolium pratense	wet	ni	M13	heterospecific	heterospecific	2	3	0.666666667
31/10/2013	Carine	2	non-invaded	frome	152	Trifolium pratense	wet	Fabaceae	Trifolium pratense	conspecific	conspecific	730	3	243.3333333
31/10/2013	Carine	2	non-invaded	frome	153	Trifolium pratense	wet	Fabaceae	Trifolium pratense	conspecific	conspecific	608	3	202.6666667
31/10/2013	Carine	2	non-invaded	frome	154	Trifolium pratense	wet	Fabaceae	Trifolium pratense	conspecific	conspecific	629	3	209.6666667
31/10/2013	Carine	2	non-invaded	frome	155	Trifolium pratense	wet	Fabaceae	Trifolium pratense	conspecific	conspecific	650	3	216.6666667
31/10/2013	Carine	2	non-invaded	frome	156	Trifolium pratense	wet	Fabaceae	Trifolium pratense	conspecific	conspecific	1037	3	345.6666667
31/10/2013	Carine	2	non-invaded	frome	157	Trifolium pratense	wet	Fabaceae	Trifolium pratense	conspecific	conspecific	667	3	222.3333333
11/01/2013	Carine	2	non-invaded	frome	158	Trifolium pratense	wet	Fabaceae	Trifolium pratense	conspecific	conspecific	1456	3	485.3333333
11/01/2013	Carine	2	non-invaded	frome	158	Trifolium pratense	wet	ni	M13	heterospecific	heterospecific	1	3	0.333333333
11/01/2013	Carine	2	non-invaded	frome	159	Trifolium pratense	wet	Fabaceae	Trifolium pratense	conspecific	conspecific	528	3	176
11/01/2013	Carine	2	non-invaded	frome	159	Trifolium pratense	wet	ni	M13	heterospecific	heterospecific	2	3	0.666666667
11/01/2013	Carine	2	non-invaded	frome	160	Trifolium pratense	wet	Fabaceae	Trifolium pratense	conspecific	conspecific	434	3	144.6666667
11/01/2013	Carine	2	non-invaded	frome	160	Trifolium pratense	wet	ni	M13	heterospecific	heterospecific	1	3	0.333333333
11/01/2013	Carine	2	non-invaded	frome	161	Trifolium pratense	wet	Fabaceae	Trifolium pratense	conspecific	conspecific	656	3	218.6666667
11/01/2013	Carine	2	non-invaded	frome	162	Trifolium pratense	wet	Fabaceae	Trifolium pratense	conspecific	conspecific	325	3	108.3333333
11/01/2013	Carine	2	non-invaded	frome	163	Trifolium pratense	wet	Fabaceae	Trifolium pratense	conspecific	conspecific	873	3	291
11/01/2013	Carine	2	non-invaded	frome	164	Trifolium pratense	wet	Fabaceae	Trifolium pratense	conspecific	conspecific	1116	3	372
11/01/2013	Carine	3	non-invaded	avon	165	Epilobium hirsutum	dry	Onagraceae	Epilobium hirsutum	conspecific	conspecific	876	3	292
11/01/2013	Carine	3	non-invaded	avon	165	Epilobium hirsutum	dry	ni	M6	heterospecific	heterospecific	2451	3	817
11/01/2013	Carine	3	non-invaded	avon	165	Epilobium hirsutum	dry	Asteraceae	Taraxacum type	heterospecific	heterospecific	97	3	32.33333333
11/01/2013	Carine	3	non-invaded	avon	165	Epilobium hirsutum	dry	ni	M13	heterospecific	heterospecific	1	3	0.333333333
11/01/2013	Carine	3	non-invaded	avon	165	Epilobium hirsutum	dry	Balsaminaceae	Impatiens glandulifera	heterospecific	HB	9	3	3
11/01/2013	Carine	3	non-invaded	avon	165	Epilobium hirsutum	dry	ni	M12	heterospecific	heterospecific	1	3	0.333333333
11/01/2013	Carine	3	non-invaded	avon	165	Epilobium hirsutum	dry	ni	M1	heterospecific	heterospecific	25	3	8.333333333
11/01/2013	Carine	3	non-invaded	avon	165	Epilobium hirsutum	dry	Asteraceae	Asteraceae 1	heterospecific	heterospecific	46	3	15.33333333
11/01/2013	Carine	3	non-invaded	avon	165	Epilobium hirsutum	dry	ni	M13	heterospecific	heterospecific	8	3	2.666666667
11/01/2013	Carine	3	non-invaded	avon	165	Epilobium hirsutum	dry	Caryophyllaceae	Silene dioica	heterospecific	heterospecific	1	3	0.333333333
11/01/2013	Carine	3	non-invaded	avon	165	Epilobium hirsutum	dry	ni	M14	heterospecific	heterospecific	7	3	2.333333333
11/01/2013	Carine	3	non-invaded	avon	166	Epilobium hirsutum	dry	Onagraceae	Epilobium hirsutum	conspecific	conspecific	1	2	0.5
11/01/2013	Carine	3	non-invaded	avon	166	Epilobium hirsutum	dry	Asteraceae	Asteraceae 1	heterospecific	heterospecific	243	2	121.5
11/01/2013	Carine	3	non-invaded	avon	166	Epilobium hirsutum	dry	Asteraceae	Taraxacum type	heterospecific	heterospecific	130	2	65
11/01/2013	Carine	3	non-invaded	avon	166	Epilobium hirsutum	dry	Balsaminaceae	Impatiens glandulifera	heterospecific	HB	2	2	1
11/01/2013	Carine	3	non-invaded	avon	166	Epilobium hirsutum	dry	ni	ni	heterospecific	heterospecific	4	2	2
11/01/2013	Carine	3	non-invaded	avon	166	Epilobium hirsutum	dry	ni	M6	heterospecific	heterospecific	150	2	75
11/01/2013	Carine	3	non-invaded	avon	167	Epilobium hirsutum	dry	Onagraceae	Epilobium hirsutum	conspecific	conspecific	172	3	57.33333333
11/01/2013	Carine	3	non-invaded	avon	167	Epilobium hirsutum	dry	ni	M6	heterospecific	heterospecific	176	3	58.66666667
11/01/2013	Carine	3	non-invaded	avon	167	Epilobium hirsutum	dry	Asteraceae	Asteraceae 1	heterospecific	heterospecific	9	3	3
11/01/2013	Carine	3	non-invaded	avon	167	Epilobium hirsutum	dry	Asteraceae	Taraxacum type	heterospecific	heterospecific	5	3	1.666666667
11/01/2013	Carine	3	non-invaded	avon	167	Epilobium hirsutum	dry	Balsaminaceae	Impatiens glandulifera	heterospecific	HB	1	3	0.333333333
11/01/2013	Carine	3	non-invaded	avon	167	Epilobium hirsutum	dry	ni	M1	heterospecific	heterospecific	4	3	1.333333333
11/01/2013	Carine	3	non-invaded	avon	168	Epilobium hirsutum	dry	Onagraceae	Epilobium hirsutum	conspecific	conspecific	4	3	1.333333333
11/01/2013	Carine	3	non-invaded	avon	168	Epilobium hirsutum	dry	ni	M6	heterospecific	heterospecific	130	3	43.33333333
11/01/2013	Carine	3	non-invaded	avon	168	Epilobium hirsutum	dry	ni	M1	heterospecific	heterospecific	6	3	2
11/01/2013	Carine	3	non-invaded	avon	168	Epilobium hirsutum	dry	ni	M12	heterospecific	heterospecific	24	3	8
11/01/2013	Carine	3	non-invaded	avon	168	Epilobium hirsutum	dry	Fabaceae	ni	heterospecific	heterospecific	4	3	1.333333333
11/01/2013	Carine	3	non-invaded	avon	168	Epilobium hirsutum	dry	Asteraceae	Asteraceae 1	heterospecific	heterospecific	20	3	6.666666667
11/01/2013	Carine	3	non-invaded	avon	168	Epilobium hirsutum	dry	Asteraceae	Taraxacum type	heterospecific	heterospecific	20	3	6.666666667
11/01/2013	Carine	3	non-invaded	avon	169	Senecio jacobaea	semidry	Asteraceae	Senecio jacobaea	conspecific	conspecific	406	3	135.3333333
11/01/2013	Carine	3	non-invaded	avon	169	Senecio jacobaea	semidry	Asteraceae	Asteraceae 1	heterospecific	heterospecific	2	3	0.666666667
11/01/2013	Carine	3	non-invaded	avon	169	Senecio jacobaea	semidry	Apiaceae	Heracleum sphondylium	heterospecific	heterospecific	1	3	0.333333333
11/01/2013	Carine	3	non-invaded	avon	169	Senecio jacobaea	semidry	ni	M6	heterospecific	heterospecific	22	3	7.333333333
11/01/2013	Carine	3	non-invaded	avon	170	Senecio jacobaea	semidry	Asteraceae	Senecio jacobaea	conspecific	conspecific	438	3	146
11/01/2013	Carine	3	non-invaded	avon	170	Senecio jacobaea	semidry	Fabaceae	ni	heterospecific	heterospecific	1	3	0.333333333
11/01/2013	Carine	3	non-invaded	avon	170	Senecio jacobaea	semidry	ni	M12	heterospecific	heterospecific	1	3	0.333333333
11/01/2013	Carine	3	non-invaded	avon	170	Senecio jacobaea	semidry	ni	M6	heterospecific	heterospecific	35	3	11.66666667
11/01/2013	Carine	3	non-invaded	avon	171	Senecio jacobaea	semidry	Asteraceae	Senecio jacobaea	conspecific	conspecific	287	3	95.66666667
11/01/2013	Carine	3	non-invaded	avon	171	Senecio jacobaea	semidry	ni	M6	heterospecific	heterospecific	18	3	6
11/01/2013	Carine	3	non-invaded	avon	171	Senecio jacobaea	semidry	Geraniaceae	M14	heterospecific	heterospecific	2	3	0.666666667
11/01/2013	Carine	3	non-invaded	avon	172	Senecio jacobaea	semidry	Asteraceae	Senecio jacobaea	conspecific	conspecific	192	3	64
11/01/2013	Carine	3	non-invaded	avon	172	Senecio jacobaea	semidry	Asteraceae	Asteraceae 1	heterospecific	heterospecific	2	3	0.666666667
11/01/2013	Carine	3	non-invaded	avon	172	Senecio jacobaea	semidry	Fabaceae	ni	heterospecific	heterospecific	6	3	2
11/01/2013	Carine	3	non-invaded	avon	172	Senecio jacobaea	semidry	ni	M6	heterospecific	heterospecific	11	3	3.666666667
11/01/2013	Carine	3	non-invaded	avon	173	Senecio jacobaea	semidry	Asteraceae	Senecio jacobaea	conspecific	conspecific	552	3	184
11/01/2013	Carine	3	non-invaded	avon	173	Senecio jacobaea	semidry	Fabaceae	ni	heterospecific	heterospecific	4	3	1.333333333
11/01/2013	Carine	3	non-invaded	avon	173	Senecio jacobaea	semidry	ni	M1	heterospecific	heterospecific	20	3	6.666666667
11/01/2013	Carine	3	non-invaded	avon	173	Senecio jacobaea	semidry	Rubiaceae	Galium aparine	heterospecific	heterospecific	1	3	0.333333333
11/01/2013	Carine	3	non-invaded	avon	173	Senecio jacobaea	semidry	ni	M6	heterospecific	heterospecific	25	3	8.333333333
11/01/2013	Carine	3	non-invaded	avon	174	Senecio jacobaea	semidry	Asteraceae	Senecio jacobaea	conspecific	conspecific	445	3	148.3333333
11/01/2013	Carine	3	non-invaded	avon	174	Senecio jacobaea	semidry	Asteraceae	Taraxacum type	heterospecific	heterospecific	2	3	0.666666667
11/01/2013	Carine	3	non-invaded	avon	174	Senecio jacobaea	semidry	Balsaminaceae	Impatiens glandulifera	heterospecific	HB	17	3	5.666666667
11/01/2013	Carine	3	non-invaded	avon	174	Senecio jacobaea	semidry	Fabaceae	ni	heterospecific	heterospecific	1	3	0.333333333
11/01/2013	Carine	3	non-invaded	avon	174	Senecio jacobaea	semidry	Asteraceae	Asteraceae 1	heterospecific	heterospecific	1	3	0.333333333
11/01/2013	Carine	3	non-invaded	avon	174	Senecio jacobaea	semidry	ni	M6	heterospecific	heterospecific	6	3	2
11/01/2013	Carine	3	non-invaded	avon	174	Senecio jacobaea	semidry	ni	M1	heterospecific	heterospecific	2	3	0.666666667
11/01/2013	Carine	3	non-invaded	avon	175	Senecio jacobaea	semidry	Asteraceae	Senecio jacobaea	conspecific	conspecific	68	3	22.66666667
11/01/2013	Carine	3	non-invaded	avon	175	Senecio jacobaea	semidry	Fabaceae	ni	heterospecific	heterospecific	5	3	1.666666667
11/01/2013	Carine	3	non-invaded	avon	175	Senecio jacobaea	semidry	Apiaceae	Heracleum sphondylium	heterospecific	heterospecific	1	3	0.333333333
11/01/2013	Carine	3	non-invaded	avon	175	Senecio jacobaea	semidry	ni	M1	heterospecific	heterospecific	4	3	1.333333333
11/01/2013	Carine	3	non-invaded	avon	175	Senecio jacobaea	semidry	ni	M6	heterospecific	heterospecific	3	3	1
11/01/2013	Carine	3	non-invaded	avon	176	Senecio jacobaea	semidry	Asteraceae	Senecio jacobaea	conspecific	conspecific	515	3	171.6666667
11/01/2013	Carine	3	non-invaded	avon	176	Senecio jacobaea	semidry	Balsaminaceae	Impatiens glandulifera	heterospecific	HB	4	3	1.333333333
11/01/2013	Carine	3	non-invaded	avon	176	Senecio jacobaea	semidry	Geraniaceae	M14	heterospecific	heterospecific	1	3	0.333333333
11/01/2013	Carine	3	non-invaded	avon	176	Senecio jacobaea	semidry	ni	M6	heterospecific	heterospecific	44	3	14.66666667
11/01/2013	Carine	3	non-invaded	avon	176	Senecio jacobaea	semidry	ni	M1	heterospecific	heterospecific	9	3	3
11/01/2013	Carine	3	non-invaded	avon	177	Senecio jacobaea	semidry	Asteraceae	Senecio jacobaea	conspecific	conspecific	248	3	82.66666667
11/01/2013	Carine	3	non-invaded	avon	177	Senecio jacobaea	semidry	Fabaceae	ni	heterospecific	heterospecific	5	3	1.666666667
11/01/2013	Carine	3	non-invaded	avon	177	Senecio jacobaea	semidry	Asteraceae	Asteraceae 1	heterospecific	heterospecific	4	3	1.333333333
11/01/2013	Carine	3	non-invaded	avon	177	Senecio jacobaea	semidry	ni	M6	heterospecific	heterospecific	16	3	5.333333333
11/01/2013	Carine	3	non-invaded	avon	177	Senecio jacobaea	semidry	ni	M1	heterospecific	heterospecific	5	3	1.666666667
11/02/2013	Carine	3	non-invaded	avon	178	Senecio jacobaea	semidry	Asteraceae	Senecio jacobaea	conspecific	conspecific	635	3	211.6666667
11/02/2013	Carine	3	non-invaded	avon	178	Senecio jacobaea	semidry	ni	M4	heterospecific	heterospecific	10	3	3.333333333
11/02/2013	Carine	3	non-invaded	avon	178	Senecio jacobaea	semidry	ni	M6	heterospecific	heterospecific	18	3	6
11/02/2013	Carine	3	non-invaded	avon	178	Senecio jacobaea	semidry	Fabaceae	ni	heterospecific	heterospecific	1	3	0.333333333
11/02/2013	Carine	3	non-invaded	avon	179	Hypochaeris radicata	semidry	Asteraceae	Hypochaeris radicata	conspecific	conspecific	1934	3	644.6666667
11/02/2013	Carine	3	non-invaded	avon	179	Hypochaeris radicata	semidry	Asteraceae	Asteraceae 1	heterospecific	heterospecific	8	3	2.666666667
11/02/2013	Carine	3	non-invaded	avon	179	Hypochaeris radicata	semidry	Ranunculaceae	ni	heterospecific	heterospecific	1	3	0.333333333
11/02/2013	Carine	3	non-invaded	avon	179	Hypochaeris radicata	semidry	Fabaceae	ni	heterospecific	heterospecific	1	3	0.333333333
11/02/2013	Carine	3	non-invaded	avon	179	Hypochaeris radicata	semidry	ni	M17	heterospecific	heterospecific	1	3	0.333333333
11/02/2013	Carine	3	non-invaded	avon	179	Hypochaeris radicata	semidry	ni	M4	heterospecific	heterospecific	9	3	3
11/02/2013	Carine	3	non-invaded	avon	179	Hypochaeris radicata	semidry	ni	M1	heterospecific	heterospecific	3	3	1
11/02/2013	Carine	3	non-invaded	avon	179	Hypochaeris radicata	semidry	ni	M12	heterospecific	heterospecific	4	3	1.333333333
11/02/2013	Carine	3	non-invaded	avon	179	Hypochaeris radicata	semidry	ni	M6	heterospecific	heterospecific	1	3	0.333333333
11/02/2013	Carine	3	non-invaded	avon	179	Hypochaeris radicata	semidry	ni	M18	heterospecific	heterospecific	1	3	0.333333333
11/02/2013	Carine	3	non-invaded	avon	180	Hypochaeris radicata	semidry	Asteraceae	Hypochaeris radicata	conspecific	conspecific	1047	3	349
11/02/2013	Carine	3	non-invaded	avon	180	Hypochaeris radicata	semidry	Asteraceae	Asteraceae 1	heterospecific	heterospecific	1	3	0.333333333
11/02/2013	Carine	3	non-invaded	avon	180	Hypochaeris radicata	semidry	Fabaceae	ni	heterospecific	heterospecific	2	3	0.666666667
11/02/2013	Carine	3	non-invaded	avon	180	Hypochaeris radicata	semidry	Balsaminaceae	Impatiens glandulifera	heterospecific	HB	29	3	9.666666667
11/02/2013	Carine	3	non-invaded	avon	180	Hypochaeris radicata	semidry	ni	Pseudobrassica	heterospecific	heterospecific	2	3	0.666666667
11/02/2013	Carine	3	non-invaded	avon	180	Hypochaeris radicata	semidry	ni	M1	heterospecific	heterospecific	1	3	0.333333333
11/02/2013	Carine	3	non-invaded	avon	180	Hypochaeris radicata	semidry	ni	M4	heterospecific	heterospecific	9	3	3
11/02/2013	Carine	3	non-invaded	avon	180	Hypochaeris radicata	semidry	ni	M12	heterospecific	heterospecific	6	3	2
11/02/2013	Carine	3	non-invaded	avon	181	Centaurea nigra	dry	Asteraceae	Centaurea nigra	conspecific	conspecific	1601	3	533.6666667
11/02/2013	Carine	3	non-invaded	avon	181	Centaurea nigra	dry	Asteraceae	Cirsium type	heterospecific	heterospecific	34	3	11.33333333
11/02/2013	Carine	3	non-invaded	avon	181	Centaurea nigra	dry	ni	M6	heterospecific	heterospecific	83	3	27.66666667
11/02/2013	Carine	3	non-invaded	avon	181	Centaurea nigra	dry	Rubiaceae	Galium aparine	heterospecific	heterospecific	12	3	4
11/02/2013	Carine	3	non-invaded	avon	181	Centaurea nigra	dry	Asteraceae	Senecio jacobaea	heterospecific	heterospecific	1	3	0.333333333
11/02/2013	Carine	3	non-invaded	avon	181	Centaurea nigra	dry	Caryophyllaceae	Silene dioica	heterospecific	heterospecific	1	3	0.333333333
11/02/2013	Carine	3	non-invaded	avon	182	Centaurea nigra	dry	Asteraceae	Centaurea nigra	conspecific	conspecific	395	3	131.6666667
11/02/2013	Carine	3	non-invaded	avon	182	Centaurea nigra	dry	Asteraceae	Cirsium type	heterospecific	heterospecific	15	3	5
11/02/2013	Carine	3	non-invaded	avon	182	Centaurea nigra	dry	ni	M2	heterospecific	heterospecific	36	3	12
11/02/2013	Carine	3	non-invaded	avon	182	Centaurea nigra	dry	ni	M1	heterospecific	heterospecific	2	3	0.666666667
11/02/2013	Carine	3	non-invaded	avon	182	Centaurea nigra	dry	ni	M18	heterospecific	heterospecific	2	3	0.666666667
11/02/2013	Carine	3	non-invaded	avon	182	Centaurea nigra	dry	Rubiaceae	Galium aparine	heterospecific	heterospecific	1	3	0.333333333
11/02/2013	Carine	3	non-invaded	avon	182	Centaurea nigra	dry	ni	M6	heterospecific	heterospecific	28	3	9.333333333
11/06/2013	Carine	3	non-invaded	avon	183	Centaurea nigra	dry	Asteraceae	Centaurea nigra	conspecific	conspecific	1052	3	350.6666667
11/06/2013	Carine	3	non-invaded	avon	183	Centaurea nigra	dry	Asteraceae	Bellis	heterospecific	heterospecific	14	3	4.666666667
11/06/2013	Carine	3	non-invaded	avon	183	Centaurea nigra	dry	ni	M4	heterospecific	heterospecific	25	3	8.333333333
11/06/2013	Carine	3	non-invaded	avon	183	Centaurea nigra	dry	ni	M6	heterospecific	heterospecific	9	3	3
11/06/2013	Carine	3	non-invaded	avon	183	Centaurea nigra	dry	Caryophyllaceae	Silene dioica	heterospecific	heterospecific	1	3	0.333333333
11/06/2013	Carine	3	non-invaded	avon	184	Centaurea nigra	dry	Asteraceae	Centaurea nigra	conspecific	conspecific	745	3	248.3333333
11/06/2013	Carine	3	non-invaded	avon	184	Centaurea nigra	dry	Asteraceae	Cirsium type	heterospecific	heterospecific	110	3	36.66666667
11/06/2013	Carine	3	non-invaded	avon	184	Centaurea nigra	dry	ni	M4	heterospecific	heterospecific	4	3	1.333333333
11/06/2013	Carine	3	non-invaded	avon	185	Centaurea nigra	dry	Asteraceae	Centaurea nigra	conspecific	conspecific	832	3	277.3333333
11/06/2013	Carine	3	non-invaded	avon	185	Centaurea nigra	dry	Asteraceae	Cirsium type	heterospecific	heterospecific	145	3	48.33333333
11/06/2013	Carine	3	non-invaded	avon	185	Centaurea nigra	dry	ni	M6	heterospecific	heterospecific	6	3	2
11/06/2013	Carine	3	non-invaded	avon	185	Centaurea nigra	dry	Asteraceae	Sonchus type	heterospecific	heterospecific	1	3	0.333333333
11/06/2013	Carine	3	non-invaded	avon	185	Centaurea nigra	dry	Balsaminaceae	Impatiens glandulifera	heterospecific	HB	12	3	4
11/06/2013	Carine	3	non-invaded	avon	186	Centaurea nigra	dry	Asteraceae	Centaurea nigra	conspecific	conspecific	561	2	280.5
11/06/2013	Carine	3	non-invaded	avon	186	Centaurea nigra	dry	Asteraceae	Cirsium type	heterospecific	heterospecific	30	2	15
11/06/2013	Carine	3	non-invaded	avon	186	Centaurea nigra	dry	Balsaminaceae	Impatiens glandulifera	heterospecific	HB	10	2	5
11/06/2013	Carine	3	non-invaded	avon	186	Centaurea nigra	dry	ni	M4	heterospecific	heterospecific	5	2	2.5
11/06/2013	Carine	3	non-invaded	avon	186	Centaurea nigra	dry	ni	M6	heterospecific	heterospecific	7	2	3.5
11/06/2013	Carine	3	non-invaded	avon	187	Centaurea nigra	dry	Asteraceae	Centaurea nigra	conspecific	conspecific	376	3	125.3333333
11/06/2013	Carine	3	non-invaded	avon	187	Centaurea nigra	dry	Fabaceae	ni	heterospecific	heterospecific	4	3	1.333333333
11/06/2013	Carine	3	non-invaded	avon	187	Centaurea nigra	dry	ni	M4	heterospecific	heterospecific	2	3	0.666666667
11/06/2013	Carine	3	non-invaded	avon	188	Centaurea nigra	dry	Asteraceae	Centaurea nigra	conspecific	conspecific	586	3	195.3333333
11/06/2013	Carine	3	non-invaded	avon	188	Centaurea nigra	dry	Balsaminaceae	Impatiens glandulifera	heterospecific	HB	2	3	0.666666667
11/06/2013	Carine	3	non-invaded	avon	188	Centaurea nigra	dry	ni	M13	heterospecific	heterospecific	1	3	0.333333333
11/06/2013	Carine	3	non-invaded	avon	188	Centaurea nigra	dry	ni	M6	heterospecific	heterospecific	2	3	0.666666667
11/06/2013	Carine	3	non-invaded	avon	188	Centaurea nigra	dry	ni	M4	heterospecific	heterospecific	14	3	4.666666667
11/06/2013	Carine	3	non-invaded	avon	188	Centaurea nigra	dry	Caryophyllaceae	Silene dioica	heterospecific	heterospecific	1	3	0.333333333
11/06/2013	Carine	3	non-invaded	avon	188	Centaurea nigra	dry	Asteraceae	Cirsium type	heterospecific	heterospecific	4	3	1.333333333
11/06/2013	Carine	3	non-invaded	avon	189	Centaurea nigra	dry	Asteraceae	Centaurea nigra	conspecific	conspecific	639	3	213
11/06/2013	Carine	3	non-invaded	avon	189	Centaurea nigra	dry	Asteraceae	Cirsium type	heterospecific	heterospecific	5	3	1.666666667
11/06/2013	Carine	3	non-invaded	avon	189	Centaurea nigra	dry	Asteraceae	Sonchus type	heterospecific	heterospecific	1	3	0.333333333
11/06/2013	Carine	3	non-invaded	avon	189	Centaurea nigra	dry	Asteraceae	Senecio jacobaea	heterospecific	heterospecific	1	3	0.333333333
11/06/2013	Carine	3	non-invaded	avon	189	Centaurea nigra	dry	Balsaminaceae	Impatiens glandulifera	heterospecific	HB	16	3	5.333333333
11/06/2013	Carine	3	non-invaded	avon	189	Centaurea nigra	dry	Fabaceae	ni	heterospecific	heterospecific	10	3	3.333333333
11/06/2013	Carine	3	non-invaded	avon	189	Centaurea nigra	dry	ni	M6	heterospecific	heterospecific	11	3	3.666666667
11/06/2013	Carine	3	non-invaded	avon	189	Centaurea nigra	dry	ni	M1	heterospecific	heterospecific	3	3	1
11/06/2013	Carine	3	non-invaded	avon	189	Centaurea nigra	dry	ni	M4	heterospecific	heterospecific	61	3	20.33333333
11/06/2013	Carine	3	non-invaded	avon	190	Centaurea nigra	dry	Asteraceae	Centaurea nigra	conspecific	conspecific	1300	3	433.3333333
11/06/2013	Carine	3	non-invaded	avon	190	Centaurea nigra	dry	Asteraceae	Sonchus type	heterospecific	heterospecific	9	3	3
11/06/2013	Carine	3	non-invaded	avon	190	Centaurea nigra	dry	ni	M13	heterospecific	heterospecific	1	3	0.333333333
11/06/2013	Carine	3	non-invaded	avon	190	Centaurea nigra	dry	Balsaminaceae	Impatiens glandulifera	heterospecific	HB	1	3	0.333333333
11/06/2013	Carine	3	non-invaded	avon	190	Centaurea nigra	dry	ni	M3	heterospecific	heterospecific	21	3	7
11/06/2013	Carine	3	non-invaded	avon	191	Hypochaeris radicata	semidry	Asteraceae	Hypochaeris radicata	conspecific	conspecific	473	3	157.6666667
11/06/2013	Carine	3	non-invaded	avon	191	Hypochaeris radicata	semidry	Asteraceae	Centaurea nigra	heterospecific	heterospecific	16	3	5.333333333
11/06/2013	Carine	3	non-invaded	avon	191	Hypochaeris radicata	semidry	ni	M1	heterospecific	heterospecific	7	3	2.333333333
11/06/2013	Carine	3	non-invaded	avon	191	Hypochaeris radicata	semidry	ni	M2	heterospecific	heterospecific	2	3	0.666666667
11/06/2013	Carine	3	non-invaded	avon	191	Hypochaeris radicata	semidry	ni	M12	heterospecific	heterospecific	4	3	1.333333333
11/06/2013	Carine	3	non-invaded	avon	191	Hypochaeris radicata	semidry	ni	M4	heterospecific	heterospecific	15	3	5
11/06/2013	Carine	3	non-invaded	avon	192	Clematis vitalba	dry	Ranunculaceae	Clematis vitalba	conspecific	conspecific	250	3	83.33333333
11/06/2013	Carine	3	non-invaded	avon	192	Clematis vitalba	dry	ni	M15	heterospecific	heterospecific	2	3	0.666666667
11/06/2013	Carine	3	non-invaded	avon	193	Clematis vitalba	dry	Ranunculaceae	Clematis vitalba	conspecific	conspecific	521	3	173.6666667
11/06/2013	Carine	3	non-invaded	avon	194	Rubus fruticosus	dry	Rosaceae	Rubus fruticosus	conspecific	conspecific	77	3	25.66666667
11/06/2013	Carine	3	non-invaded	avon	195	Centaurea nigra	dry	Asteraceae	Centaurea nigra	conspecific	conspecific	273	3	91
11/06/2013	Carine	3	non-invaded	avon	195	Centaurea nigra	dry	ni	M1	heterospecific	heterospecific	7	3	2.333333333
11/06/2013	Carine	3	non-invaded	avon	195	Centaurea nigra	dry	ni	M9	heterospecific	heterospecific	1	3	0.333333333
11/06/2013	Carine	3	non-invaded	avon	195	Centaurea nigra	dry	ni	M4	heterospecific	heterospecific	32	3	10.66666667
11/06/2013	Carine	3	non-invaded	avon	195	Centaurea nigra	dry	ni	M6	heterospecific	heterospecific	3	3	1
11/06/2013	Carine	3	non-invaded	avon	195	Centaurea nigra	dry	ni	Asteraceae 4	heterospecific	heterospecific	56	3	18.66666667
11/06/2013	Carine	3	non-invaded	avon	196	Centaurea nigra	dry	Asteraceae	Centaurea nigra	conspecific	conspecific	458	3	152.6666667
11/06/2013	Carine	3	non-invaded	avon	196	Centaurea nigra	dry	Asteraceae	Asteraceae 4	heterospecific	heterospecific	15	3	5
11/06/2013	Carine	3	non-invaded	avon	196	Centaurea nigra	dry	Geraniaceae	M9	heterospecific	heterospecific	1	3	0.333333333
11/06/2013	Carine	3	non-invaded	avon	196	Centaurea nigra	dry	ni	M13	heterospecific	heterospecific	1	3	0.333333333
11/06/2013	Carine	3	non-invaded	avon	196	Centaurea nigra	dry	ni	M5	heterospecific	heterospecific	2	3	0.666666667
11/06/2013	Carine	3	non-invaded	avon	196	Centaurea nigra	dry	ni	M4	heterospecific	heterospecific	39	3	13
11/06/2013	Carine	3	non-invaded	avon	196	Centaurea nigra	dry	ni	M1	heterospecific	heterospecific	4	3	1.333333333
11/06/2013	Carine	3	non-invaded	avon	197	Centaurea nigra	dry	Asteraceae	Centaurea nigra	conspecific	conspecific	295	3	98.33333333
11/06/2013	Carine	3	non-invaded	avon	197	Centaurea nigra	dry	Asteraceae	Asteraceae 4	heterospecific	heterospecific	7	3	2.333333333
11/06/2013	Carine	3	non-invaded	avon	197	Centaurea nigra	dry	ni	M4	heterospecific	heterospecific	2	3	0.666666667
11/06/2013	Carine	3	non-invaded	avon	198	Trifolium pratense	wet	Fabaceae	Trifolium pratense	conspecific	conspecific	128	3	42.66666667
11/06/2013	Carine	3	non-invaded	avon	198	Trifolium pratense	wet	ni	M2	heterospecific	heterospecific	2	3	0.666666667
11/06/2013	Carine	3	non-invaded	avon	199	Trifolium pratense	wet	Fabaceae	Trifolium pratense	conspecific	conspecific	237	3	79
11/06/2013	Carine	3	non-invaded	avon	199	Trifolium pratense	wet	ni	M6	heterospecific	heterospecific	1	3	0.333333333
11/06/2013	Carine	3	non-invaded	avon	199	Trifolium pratense	wet	ni	M12	heterospecific	heterospecific	1	3	0.333333333
11/06/2013	Carine	3	non-invaded	avon	199	Trifolium pratense	wet	ni	M4	heterospecific	heterospecific	3	3	1
11/06/2013	Carine	3	non-invaded	avon	200	Trifolium pratense	wet	Fabaceae	Trifolium pratense	conspecific	conspecific	85	2	42.5
11/06/2013	Carine	3	non-invaded	avon	200	Trifolium pratense	wet	Asteraceae	Sonchus type	heterospecific	heterospecific	2	2	1
11/06/2013	Carine	3	non-invaded	avon	201	Centaurea nigra	dry	Asteraceae	Centaurea nigra	conspecific	conspecific	396	3	132
11/06/2013	Carine	3	non-invaded	avon	201	Centaurea nigra	dry	Asteraceae	Asteraceae 4	heterospecific	heterospecific	2	3	0.666666667
11/06/2013	Carine	3	non-invaded	avon	203	Centaurea nigra	dry	Asteraceae	Centaurea nigra	conspecific	conspecific	786	3	262
11/06/2013	Carine	3	non-invaded	avon	203	Centaurea nigra	dry	Asteraceae	Cirsium type	heterospecific	heterospecific	8	3	2.666666667
11/06/2013	Carine	3	non-invaded	avon	203	Centaurea nigra	dry	Asteraceae	Bellis	heterospecific	heterospecific	1	3	0.333333333
11/06/2013	Carine	3	non-invaded	avon	203	Centaurea nigra	dry	Asteraceae	Asteraceae 4	heterospecific	heterospecific	18	3	6
11/06/2013	Carine	3	non-invaded	avon	204	Trifolium repens	wet	Fabaceae	Trifolium repens	conspecific	conspecific	132	3	44
11/06/2013	Carine	3	non-invaded	avon	204	Trifolium repens	wet	ni	M4	heterospecific	heterospecific	1	3	0.333333333
11/06/2013	Carine	3	non-invaded	avon	205	Trifolium pratense	wet	Fabaceae	Trifolium pratense	conspecific	conspecific	353	3	117.6666667
11/06/2013	Carine	3	non-invaded	avon	205	Trifolium pratense	wet	ni	M13	heterospecific	heterospecific	1	3	0.333333333
11/06/2013	Carine	3	non-invaded	avon	206	Achillea millefolium	dry	Asteraceae	Achillea millefolium	conspecific	conspecific	16	3	5.333333333
11/06/2013	Carine	3	non-invaded	avon	206	Achillea millefolium	dry	Asteraceae	Sonchus type	heterospecific	heterospecific	1	3	0.333333333
11/06/2013	Carine	3	non-invaded	avon	206	Achillea millefolium	dry	Asteraceae	Centaurea nigra	heterospecific	heterospecific	2	3	0.666666667
11/06/2013	Carine	3	non-invaded	avon	206	Achillea millefolium	dry	ni	M18	heterospecific	heterospecific	1	3	0.333333333
11/06/2013	Carine	3	non-invaded	avon	206	Achillea millefolium	dry	ni	M6	heterospecific	heterospecific	20	3	6.666666667
11/06/2013	Carine	3	non-invaded	avon	207	Centaurea nigra	dry	Asteraceae	Centaurea nigra	conspecific	conspecific	1476	3	492
11/06/2013	Carine	3	non-invaded	avon	207	Centaurea nigra	dry	Asteraceae	Sonchus type	heterospecific	heterospecific	9	3	3
11/06/2013	Carine	3	non-invaded	avon	207	Centaurea nigra	dry	Asteraceae	Asteraceae 2	heterospecific	heterospecific	1	3	0.333333333
11/06/2013	Carine	3	non-invaded	avon	207	Centaurea nigra	dry	ni	M13	heterospecific	heterospecific	1	3	0.333333333
11/06/2013	Carine	3	non-invaded	avon	207	Centaurea nigra	dry	ni	M19	heterospecific	heterospecific	15	3	5
11/06/2013	Carine	3	non-invaded	avon	207	Centaurea nigra	dry	Asteraceae	Asteraceae 4	heterospecific	heterospecific	37	3	12.33333333
11/06/2013	Carine	3	non-invaded	avon	207	Centaurea nigra	dry	ni	M6	heterospecific	heterospecific	7	3	2.333333333
11/06/2013	Carine	3	non-invaded	avon	208	Centaurea nigra	dry	Asteraceae	Centaurea nigra	conspecific	conspecific	745	3	248.3333333
11/06/2013	Carine	3	non-invaded	avon	208	Centaurea nigra	dry	Asteraceae	Asteraceae 4	heterospecific	heterospecific	15	3	5
11/06/2013	Carine	3	non-invaded	avon	208	Centaurea nigra	dry	ni	M4	heterospecific	heterospecific	1	3	0.333333333
11/06/2013	Carine	3	non-invaded	avon	208	Centaurea nigra	dry	ni	M6	heterospecific	heterospecific	3	3	1
11/06/2013	Carine	3	non-invaded	avon	208	Centaurea nigra	dry	ni	M19	heterospecific	heterospecific	5	3	1.666666667
11/06/2013	Carine	3	non-invaded	avon	208	Centaurea nigra	dry	ni	M13	heterospecific	heterospecific	1	3	0.333333333
11/06/2013	Carine	3	non-invaded	avon	209	Centaurea nigra	dry	Asteraceae	Centaurea nigra	conspecific	conspecific	732	3	244
11/06/2013	Carine	3	non-invaded	avon	209	Centaurea nigra	dry	ni	M13	heterospecific	heterospecific	29	3	9.666666667
11/06/2013	Carine	3	non-invaded	avon	209	Centaurea nigra	dry	ni	M18	heterospecific	heterospecific	1	3	0.333333333
11/06/2013	Carine	3	non-invaded	avon	209	Centaurea nigra	dry	ni	M6	heterospecific	heterospecific	2	3	0.666666667
11/06/2013	Carine	3	non-invaded	avon	209	Centaurea nigra	dry	ni	M4	heterospecific	heterospecific	10	3	3.333333333
11/06/2013	Carine	3	non-invaded	avon	209	Centaurea nigra	dry	Balsaminaceae	Impatiens glandulifera	heterospecific	HB	1	3	0.333333333
11/06/2013	Carine	3	non-invaded	avon	209	Centaurea nigra	dry	Asteraceae	Asteraceae 4	heterospecific	heterospecific	19	3	6.333333333
11/07/2013	Carine	3	non-invaded	avon	210	Centaurea nigra	dry	Asteraceae	Centaurea nigra	conspecific	conspecific	677	3	225.6666667
11/07/2013	Carine	3	non-invaded	avon	210	Centaurea nigra	dry	Asteraceae	Sonchus type	heterospecific	heterospecific	1	3	0.333333333
11/07/2013	Carine	3	non-invaded	avon	210	Centaurea nigra	dry	Asteraceae	Asteraceae 4	heterospecific	heterospecific	17	3	5.666666667
11/07/2013	Carine	3	non-invaded	avon	211	Centaurea nigra	dry	Asteraceae	Centaurea nigra	conspecific	conspecific	816	3	272
11/07/2013	Carine	3	non-invaded	avon	211	Centaurea nigra	dry	Asteraceae	Asteraceae 4	heterospecific	heterospecific	20	3	6.666666667
11/07/2013	Carine	3	non-invaded	avon	211	Centaurea nigra	dry	Balsaminaceae	Impatiens glandulifera	heterospecific	HB	1	3	0.333333333
11/07/2013	Carine	3	non-invaded	avon	211	Centaurea nigra	dry	ni	M13	heterospecific	heterospecific	1	3	0.333333333
11/07/2013	Carine	3	non-invaded	avon	211	Centaurea nigra	dry	ni	M12	heterospecific	heterospecific	1	3	0.333333333
11/07/2013	Carine	3	non-invaded	avon	212	Centaurea nigra	dry	Asteraceae	Centaurea nigra	conspecific	conspecific	1652	3	550.6666667
11/07/2013	Carine	3	non-invaded	avon	212	Centaurea nigra	dry	Asteraceae	Sonchus type	heterospecific	heterospecific	1	3	0.333333333
11/07/2013	Carine	3	non-invaded	avon	212	Centaurea nigra	dry	Onagraceae	Epilobium	heterospecific	heterospecific	1	3	0.333333333
11/07/2013	Carine	3	non-invaded	avon	212	Centaurea nigra	dry	ni	M15	heterospecific	heterospecific	1	3	0.333333333
11/07/2013	Carine	3	non-invaded	avon	212	Centaurea nigra	dry	ni	M4	heterospecific	heterospecific	2	3	0.666666667
11/07/2013	Carine	3	non-invaded	avon	212	Centaurea nigra	dry	ni	M1	heterospecific	heterospecific	1	3	0.333333333
11/07/2013	Carine	3	non-invaded	avon	212	Centaurea nigra	dry	Asteraceae	Asteraceae 4	heterospecific	heterospecific	93	3	31
11/07/2013	Carine	3	non-invaded	avon	214	Trifolium repens	wet	Fabaceae	Trifolium repens	conspecific	conspecific	137	3	45.66666667
11/07/2013	Carine	3	non-invaded	avon	214	Trifolium repens	wet	Caryophyllaceae	Silene dioica	heterospecific	heterospecific	3	3	1
11/07/2013	Carine	3	non-invaded	avon	214	Trifolium repens	wet	Asteraceae	Sonchus type	heterospecific	heterospecific	4	3	1.333333333
11/07/2013	Carine	3	non-invaded	avon	214	Trifolium repens	wet	Asteraceae	Centaurea nigra	heterospecific	heterospecific	1	3	0.333333333
11/07/2013	Carine	3	non-invaded	avon	215	Rubus fruticosus	dry	Rosaceae	Rubus fruticosus	conspecific	conspecific	245	3	81.66666667
11/07/2013	Carine	3	non-invaded	avon	215	Rubus fruticosus	dry	Caryophyllaceae	Silene dioica	heterospecific	heterospecific	5	3	1.666666667
11/07/2013	Carine	3	non-invaded	avon	215	Rubus fruticosus	dry	Asteraceae	Sonchus type	heterospecific	heterospecific	1	3	0.333333333
11/07/2013	Carine	3	non-invaded	avon	215	Rubus fruticosus	dry	Asteraceae	Centaurea nigra	heterospecific	heterospecific	1	3	0.333333333
11/07/2013	Carine	3	non-invaded	avon	216	Centaurea nigra	dry	Asteraceae	Centaurea nigra	conspecific	conspecific	204	3	68
11/07/2013	Carine	3	non-invaded	avon	216	Centaurea nigra	dry	Asteraceae	Sonchus type	heterospecific	heterospecific	12	3	4
11/07/2013	Carine	3	non-invaded	avon	216	Centaurea nigra	dry	Asteraceae	Asteraceae 4	heterospecific	heterospecific	2	3	0.666666667
11/07/2013	Carine	3	non-invaded	avon	216	Centaurea nigra	dry	Onagraceae	Epilobium	heterospecific	heterospecific	1	3	0.333333333
11/07/2013	Carine	3	non-invaded	avon	216	Centaurea nigra	dry	ni	M8	heterospecific	heterospecific	4	3	1.333333333
11/07/2013	Carine	3	non-invaded	avon	216	Centaurea nigra	dry	ni	M6	heterospecific	heterospecific	6	3	2
11/07/2013	Carine	3	non-invaded	avon	216	Centaurea nigra	dry	ni	M1	heterospecific	heterospecific	5	3	1.666666667
11/07/2013	Carine	3	non-invaded	avon	216	Centaurea nigra	dry	ni	M4	heterospecific	heterospecific	2	3	0.666666667
11/07/2013	Carine	3	non-invaded	avon	216	Centaurea nigra	dry	Balsaminaceae	Impatiens glandulifera	heterospecific	HB	1	3	0.333333333
11/07/2013	Carine	3	non-invaded	avon	217	Centaurea nigra	dry	Asteraceae	Centaurea nigra	conspecific	conspecific	445	3	148.3333333
11/07/2013	Carine	3	non-invaded	avon	217	Centaurea nigra	dry	Asteraceae	Sonchus type	heterospecific	heterospecific	1	3	0.333333333
11/07/2013	Carine	3	non-invaded	avon	217	Centaurea nigra	dry	ni	M4	heterospecific	heterospecific	35	3	11.66666667
11/07/2013	Carine	3	non-invaded	avon	217	Centaurea nigra	dry	Asteraceae	Asteraceae 4	heterospecific	heterospecific	1	3	0.333333333
11/07/2013	Carine	3	non-invaded	avon	217	Centaurea nigra	dry	ni	M6	heterospecific	heterospecific	3	3	1
11/07/2013	Carine	3	non-invaded	avon	217	Centaurea nigra	dry	ni	M1	heterospecific	heterospecific	1	3	0.333333333
11/07/2013	Carine	3	non-invaded	avon	218	Hypochaeris radicata	semidry	Asteraceae	Hypochaeris radicata	conspecific	conspecific	1061	3	353.6666667
11/07/2013	Carine	3	non-invaded	avon	218	Hypochaeris radicata	semidry	Asteraceae	Hypochaeris radicata	conspecific	conspecific	1061	3	353.6666667
11/07/2013	Carine	3	non-invaded	avon	218	Hypochaeris radicata	semidry	Asteraceae	Centaurea nigra	heterospecific	heterospecific	11	3	3.666666667
11/07/2013	Carine	3	non-invaded	avon	218	Hypochaeris radicata	semidry	ni	M4	heterospecific	heterospecific	21	3	7
11/07/2013	Carine	3	non-invaded	avon	218	Hypochaeris radicata	semidry	Caryophyllaceae	Silene dioica	heterospecific	heterospecific	2	3	0.666666667
11/07/2013	Carine	3	non-invaded	avon	218	Hypochaeris radicata	semidry	ni	M13	heterospecific	heterospecific	1	3	0.333333333
11/07/2013	Carine	3	non-invaded	avon	219	Eupatorium cannabium	dry	Asteraceae	Eupatorium cannabium	conspecific	conspecific	94	3	31.33333333
11/07/2013	Carine	3	non-invaded	avon	219	Eupatorium cannabium	dry	Asteraceae	Centaurea nigra	heterospecific	heterospecific	2	3	0.666666667
11/07/2013	Carine	3	non-invaded	avon	219	Eupatorium cannabium	dry	Fabaceae	ni	heterospecific	heterospecific	5	3	1.666666667				272
11/07/2013	Carine	3	non-invaded	avon	219	Eupatorium cannabium	dry	ni	M14	heterospecific	heterospecific	2	3	0.666666667
11/07/2013	Carine	3	non-invaded	avon	219	Eupatorium cannabium	dry	Asteraceae	Asteraceae 4	heterospecific	heterospecific	17	3	5.666666667
11/07/2013	Carine	3	non-invaded	avon	220	Eupatorium cannabium	dry	Asteraceae	Eupatorium cannabium	conspecific	conspecific	300	3	100
11/07/2013	Carine	3	non-invaded	avon	220	Eupatorium cannabium	dry	Asteraceae	Centaurea nigra	heterospecific	heterospecific	13	3	4.333333333
11/07/2013	Carine	3	non-invaded	avon	220	Eupatorium cannabium	dry	Fabaceae	ni	heterospecific	heterospecific	17	3	5.666666667
11/07/2013	Carine	3	non-invaded	avon	220	Eupatorium cannabium	dry	Onagraceae	Epilobium	heterospecific	heterospecific	2	3	0.666666667
11/07/2013	Carine	3	non-invaded	avon	220	Eupatorium cannabium	dry	ni	M12	heterospecific	heterospecific	1	3	0.333333333
11/07/2013	Carine	3	non-invaded	avon	220	Eupatorium cannabium	dry	ni	M1	heterospecific	heterospecific	31	3	10.33333333
11/07/2013	Carine	3	non-invaded	avon	220	Eupatorium cannabium	dry	ni	M6	heterospecific	heterospecific	1	3	0.333333333
11/07/2013	Carine	3	non-invaded	avon	220	Eupatorium cannabium	dry	ni	M13	heterospecific	heterospecific	9	3	3
11/07/2013	Carine	3	non-invaded	avon	221	Eupatorium cannabium	dry	Asteraceae	Eupatorium cannabium	conspecific	conspecific	167	3	55.66666667
11/07/2013	Carine	3	non-invaded	avon	221	Eupatorium cannabium	dry	Asteraceae	Centaurea nigra	heterospecific	heterospecific	14	3	4.666666667
11/07/2013	Carine	3	non-invaded	avon	221	Eupatorium cannabium	dry	ni	M12	heterospecific	heterospecific	30	3	10
11/07/2013	Carine	3	non-invaded	avon	221	Eupatorium cannabium	dry	ni	M4	heterospecific	heterospecific	53	3	17.66666667
11/07/2013	Carine	3	non-invaded	avon	221	Eupatorium cannabium	dry	ni	M14	heterospecific	heterospecific	1	3	0.333333333
11/07/2013	Carine	3	non-invaded	avon	221	Eupatorium cannabium	dry	Onagraceae	Epilobium	heterospecific	heterospecific	2	3	0.666666667
11/07/2013	Carine	3	non-invaded	avon	221	Eupatorium cannabium	dry	Balsaminaceae	Impatiens glandulifera	heterospecific	HB	1	3	0.333333333
10/10/2013	Mark	3	non-invaded	avon	222	Buddleja davidii	wet	Scrophulariaceae	Buddleja davidii	conspecific	conspecific	2836	4	709
10/10/2013	Mark	3	non-invaded	avon	223	Buddleja davidii	wet	Scrophulariaceae	Buddleja davidii	conspecific	conspecific	1171	2	585.5
10/10/2013	Mark	3	non-invaded	avon	224	Cirsium arvense	semidry	Asteraceae	Cirsium arvense	conspecific	conspecific	36	3	12				192
10/10/2013	Mark	3	non-invaded	avon	224	Cirsium arvense	semidry	Apiaceae	Anthriscus sylvestris	heterospecific	heterospecific	9	3	3
10/10/2013	Mark	3	non-invaded	avon	224	Cirsium arvense	semidry	Asteraceae	Sonchus type	heterospecific	heterospecific	144	3	48
10/10/2013	Mark	3	non-invaded	avon	224	Cirsium arvense	semidry	Asteraceae	Asteraceae 1	heterospecific	heterospecific	34	3	11.33333333
10/10/2013	Mark	3	non-invaded	avon	225	Eupatorium cannabium	dry	Asteraceae	Eupatorium cannabium	conspecific	conspecific	75	3	25
10/10/2013	Mark	3	non-invaded	avon	225	Eupatorium cannabium	dry	ni	M6	heterospecific	heterospecific	42	3	14
10/10/2013	Mark	3	non-invaded	avon	225	Eupatorium cannabium	dry	ni	M10	heterospecific	heterospecific	11	3	3.666666667
10/10/2013	Mark	3	non-invaded	avon	225	Eupatorium cannabium	dry	Asteraceae	Asteraceae 1	heterospecific	heterospecific	1	3	0.333333333
10/10/2013	Mark	3	non-invaded	avon	225	Eupatorium cannabium	dry	ni	M9	heterospecific	heterospecific	1	3	0.333333333
10/10/2013	Mark	3	non-invaded	avon	226	Eupatorium cannabium	dry	Asteraceae	Eupatorium cannabium	conspecific	conspecific	127	3	42.33333333
10/10/2013	Mark	3	non-invaded	avon	226	Eupatorium cannabium	dry	ni	M6	heterospecific	heterospecific	136	3	45.33333333
10/10/2013	Mark	3	non-invaded	avon	226	Eupatorium cannabium	dry	Asteraceae	Taraxacum type	heterospecific	heterospecific	2	3	0.666666667
10/10/2013	Mark	3	non-invaded	avon	227	Rubus fruticosus	dry	Rosaceae	Rubus fruticosus	conspecific	conspecific	132	3	44
10/10/2013	Mark	3	non-invaded	avon	227	Rubus fruticosus	dry	Asteraceae	Asteraceae 1	heterospecific	heterospecific	1	3	0.333333333
10/10/2013	Mark	3	non-invaded	avon	228	Rubus fruticosus	dry	Rosaceae	Rubus fruticosus	conspecific	conspecific	181	3	60.33333333
10/10/2013	Mark	3	non-invaded	avon	228	Rubus fruticosus	dry	Asteraceae	Asteraceae 1	heterospecific	heterospecific	5	3	1.666666667
10/10/2013	Mark	3	non-invaded	avon	228	Rubus fruticosus	dry	Asteraceae	Asteraceae 2	heterospecific	heterospecific	5	3	1.666666667
10/10/2013	Mark	3	non-invaded	avon	229	Rubus fruticosus	dry	Rosaceae	Rubus fruticosus	conspecific	conspecific	589	3	196.3333333
10/10/2013	Mark	3	non-invaded	avon	229	Rubus fruticosus	dry	Asteraceae	Centaurea nigra	heterospecific	heterospecific	44	3	14.66666667
10/10/2013	Mark	3	non-invaded	avon	230	Rubus fruticosus	dry	Rosaceae	Rubus fruticosus	conspecific	conspecific	107	3	35.66666667
10/10/2013	Mark	3	non-invaded	avon	230	Rubus fruticosus	dry	Asteraceae	Taraxacum type	heterospecific	heterospecific	13	3	4.333333333
10/10/2013	Mark	3	non-invaded	avon	230	Rubus fruticosus	dry	Asteraceae	Asteraceae 1	heterospecific	heterospecific	37	3	12.33333333
10/10/2013	Mark	3	non-invaded	avon	230	Rubus fruticosus	dry	ni	M14	heterospecific	heterospecific	6	3	2
10/10/2013	Mark	3	non-invaded	avon	231	Rubus fruticosus	dry	Rosaceae	Rubus fruticosus	conspecific	conspecific	170	3	56.66666667
10/10/2013	Mark	3	non-invaded	avon	231	Rubus fruticosus	dry	Asteraceae	Asteraceae 1	heterospecific	heterospecific	15	3	5
14/10/2013	Mark	3	non-invaded	avon	232	Rubus fruticosus	dry	Rosaceae	Rubus fruticosus	conspecific	conspecific	180	3	60
14/10/2013	Mark	3	non-invaded	avon	232	Rubus fruticosus	dry	Asteraceae	Asteraceae 1	heterospecific	heterospecific	17	3	5.666666667
14/10/2013	Mark	3	non-invaded	avon	232	Rubus fruticosus	dry	Asteraceae	Sonchus type	heterospecific	heterospecific	8	3	2.666666667
14/10/2013	Mark	3	non-invaded	avon	233	Rubus fruticosus	dry	Rosaceae	Rubus fruticosus	conspecific	conspecific	153	3	51
14/10/2013	Mark	3	non-invaded	avon	234	Rubus fruticosus	dry	Rosaceae	Rubus fruticosus	conspecific	conspecific	253	3	84.33333333
14/10/2013	Mark	3	non-invaded	avon	234	Rubus fruticosus	dry	ni	M6	heterospecific	heterospecific	116	3	38.66666667
14/10/2013	Mark	3	non-invaded	avon	235	Rubus fruticosus	dry	Rosaceae	Rubus fruticosus	conspecific	conspecific	146	3	48.66666667
14/10/2013	Mark	3	non-invaded	avon	236	Rubus fruticosus	dry	Rosaceae	Rubus fruticosus	conspecific	conspecific	124	1	124
14/10/2013	Mark	3	non-invaded	avon	237	Rubus fruticosus	dry	Rosaceae	Rubus fruticosus	conspecific	conspecific	187	3	62.33333333
14/10/2013	Mark	3	non-invaded	avon	237	Rubus fruticosus	dry	Asteraceae	Asteraceae 1	heterospecific	heterospecific	16	3	5.333333333
14/10/2013	Mark	3	non-invaded	avon	238	Rubus fruticosus	dry	Rosaceae	Rubus fruticosus	conspecific	conspecific	268	3	89.33333333
14/10/2013	Mark	3	non-invaded	avon	238	Rubus fruticosus	dry	Asteraceae	Asteraceae 1	heterospecific	heterospecific	1	3	0.333333333
14/10/2013	Mark	3	non-invaded	avon	239	Rubus fruticosus	dry	Rosaceae	Rubus fruticosus	conspecific	conspecific	246	3	82
14/10/2013	Mark	3	non-invaded	avon	240	Rubus fruticosus	dry	Rosaceae	Rubus fruticosus	conspecific	conspecific	320	3	106.6666667
14/10/2013	Mark	3	non-invaded	avon	240	Rubus fruticosus	dry	Asteraceae	Asteraceae 1	heterospecific	heterospecific	7	3	2.333333333
14/10/2013	Mark	3	non-invaded	avon	241	Rubus fruticosus	dry	Rosaceae	Rubus fruticosus	conspecific	conspecific	313	3	104.3333333
14/10/2013	Mark	3	non-invaded	avon	241	Rubus fruticosus	dry	Asteraceae	Taraxacum type	heterospecific	heterospecific	1	3	0.333333333
14/10/2013	Mark	3	non-invaded	avon	241	Rubus fruticosus	dry	ni	M6	heterospecific	heterospecific	13	3	4.333333333
15/10/2013	Mark	3	non-invaded	avon	242	Rubus fruticosus	dry	Rosaceae	Rubus fruticosus	conspecific	conspecific	371	3	123.6666667
15/10/2013	Mark	3	non-invaded	avon	242	Rubus fruticosus	dry	Asteraceae	Asteraceae 1	heterospecific	heterospecific	17	3	5.666666667
15/10/2013	Mark	3	non-invaded	avon	243	Buddleja davidii	wet	Scrophulariaceae	Buddleja davidii	conspecific	conspecific	3211	3	1070.333333
15/10/2013	Mark	3	non-invaded	avon	244	Buddleja davidii	wet	Scrophulariaceae	Buddleja davidii	conspecific	conspecific	246	1	246
15/10/2013	Mark	3	non-invaded	avon	244	Buddleja davidii	wet	Balsaminaceae	Impatiens glandulifera	heterospecific	HB	3	1	3
15/10/2013	Mark	3	non-invaded	avon	245	Buddleja davidii	wet	Scrophulariaceae	Buddleja davidii	conspecific	conspecific	2094	3	698
15/10/2013	Mark	3	non-invaded	avon	245	Buddleja davidii	wet	Asteraceae	Asteraceae 1	heterospecific	heterospecific	16	3	5.333333333
15/10/2013	Mark	3	non-invaded	avon	246	Dipsacus fullonum	dry	Dipsacaceae	Dipsacus fullonum	conspecific	conspecific	12	3	4
15/10/2013	Mark	3	non-invaded	avon	246	Dipsacus fullonum	dry	Asteraceae	Asteraceae 1	heterospecific	heterospecific	1	3	0.333333333
15/10/2013	Mark	3	non-invaded	avon	246	Dipsacus fullonum	dry	ni	M6	heterospecific	heterospecific	11	3	3.666666667
15/10/2013	Mark	3	non-invaded	avon	247	Dipsacus fullonum	dry	Dipsacaceae	Dipsacus fullonum	conspecific	conspecific	29	3	9.666666667
15/10/2013	Mark	3	non-invaded	avon	247	Dipsacus fullonum	dry	ni	M1	heterospecific	heterospecific	29	3	9.666666667
15/10/2013	Mark	3	non-invaded	avon	247	Dipsacus fullonum	dry	ni	M5	heterospecific	heterospecific	2	3	0.666666667
15/10/2013	Mark	3	non-invaded	avon	248	Dipsacus fullonum	dry	Dipsacaceae	Dipsacus fullonum	conspecific	conspecific	17	3	5.666666667
15/10/2013	Mark	3	non-invaded	avon	248	Dipsacus fullonum	dry	ni	M1	heterospecific	heterospecific	14	3	4.666666667
15/10/2013	Mark	3	non-invaded	avon	248	Dipsacus fullonum	dry	Asteraceae	Asteraceae 1	heterospecific	heterospecific	4	3	1.333333333
15/10/2013	Mark	3	non-invaded	avon	249	Dipsacus fullonum	dry	Dipsacaceae	Dipsacus fullonum	conspecific	conspecific	11	3	3.666666667
15/10/2013	Mark	3	non-invaded	avon	249	Dipsacus fullonum	dry	Asteraceae	Asteraceae 1	heterospecific	heterospecific	19	3	6.333333333
15/10/2013	Mark	3	non-invaded	avon	249	Dipsacus fullonum	dry	ni	M1	heterospecific	heterospecific	189	3	63
15/10/2013	Mark	3	non-invaded	avon	249	Dipsacus fullonum	dry	Balsaminaceae	Impatiens glandulifera	heterospecific	HB	2	3	0.666666667
15/10/2013	Mark	4	invaded	avon	250	Heracleum sphondylium	wet	Apiaceae	Heracleum sphondylium	conspecific	conspecific	273	3	91
15/10/2013	Mark	4	invaded	avon	250	Heracleum sphondylium	wet	Asteraceae	Asteraceae 1	heterospecific	heterospecific	11	3	3.666666667
15/10/2013	Mark	4	invaded	avon	250	Heracleum sphondylium	wet	ni	M1	heterospecific	heterospecific	3	3	1
15/10/2013	Mark	4	invaded	avon	250	Heracleum sphondylium	wet	ni	M5	heterospecific	heterospecific	1	3	0.333333333
15/10/2013	Mark	4	invaded	avon	251	Heracleum sphondylium	wet	Apiaceae	Heracleum sphondylium	conspecific	conspecific	187	3	62.33333333
15/10/2013	Mark	4	invaded	avon	251	Heracleum sphondylium	wet	ni	M1	heterospecific	heterospecific	3	3	1
15/10/2013	Mark	4	invaded	avon	252	Heracleum sphondylium	wet	Apiaceae	Heracleum sphondylium	conspecific	conspecific	346	3	115.3333333
15/10/2013	Mark	4	invaded	avon	252	Heracleum sphondylium	wet	ni	M1	heterospecific	heterospecific	36	3	12
15/10/2013	Mark	4	invaded	avon	252	Heracleum sphondylium	wet	Asteraceae	Asteraceae 1	heterospecific	heterospecific	15	3	5
15/10/2013	Mark	4	invaded	avon	252	Heracleum sphondylium	wet	Asteraceae	Taraxacum type	heterospecific	heterospecific	1	3	0.333333333
15/10/2013	Mark	4	invaded	avon	253	Heracleum sphondylium	wet	Apiaceae	Heracleum sphondylium	conspecific	conspecific	243	3	81
15/10/2013	Mark	4	invaded	avon	253	Heracleum sphondylium	wet	Asteraceae	Taraxacum type	heterospecific	heterospecific	10	3	3.333333333
15/10/2013	Mark	4	invaded	avon	254	Heracleum sphondylium	wet	Apiaceae	Heracleum sphondylium	conspecific	conspecific	78	3	26
15/10/2013	Mark	4	invaded	avon	254	Heracleum sphondylium	wet	Asteraceae	Asteraceae 1	heterospecific	heterospecific	17	3	5.666666667
15/10/2013	Mark	4	invaded	avon	255	Heracleum sphondylium	wet	Apiaceae	Heracleum sphondylium	conspecific	conspecific	7	3	2.333333333
15/10/2013	Mark	4	invaded	avon	255	Heracleum sphondylium	wet	ni	M1	heterospecific	heterospecific	4	3	1.333333333
15/10/2013	Mark	4	invaded	avon	255	Heracleum sphondylium	wet	Asteraceae	Asteraceae 1	heterospecific	heterospecific	2	3	0.666666667
15/10/2013	Mark	4	invaded	avon	256	Heracleum sphondylium	wet	Apiaceae	Heracleum sphondylium	conspecific	conspecific	226	3	75.33333333
15/10/2013	Mark	4	invaded	avon	256	Heracleum sphondylium	wet	Asteraceae	Asteraceae 1	heterospecific	heterospecific	42	3	14
15/10/2013	Mark	4	invaded	avon	256	Heracleum sphondylium	wet	ni	M1	heterospecific	heterospecific	6	3	2
15/10/2013	Mark	4	invaded	avon	256	Heracleum sphondylium	wet	Asteraceae	Taraxacum type	heterospecific	heterospecific	2	3	0.666666667
15/10/2013	Mark	4	invaded	avon	257	Heracleum sphondylium	wet	Apiaceae	Heracleum sphondylium	conspecific	conspecific	128	3	42.66666667
15/10/2013	Mark	4	invaded	avon	257	Heracleum sphondylium	wet	Asteraceae	Asteraceae 1	heterospecific	heterospecific	6	3	2
15/10/2013	Mark	4	invaded	avon	257	Heracleum sphondylium	wet	ni	M1	heterospecific	heterospecific	2	3	0.666666667
15/10/2013	Mark	4	invaded	avon	258	Heracleum sphondylium	wet	Apiaceae	Heracleum sphondylium	conspecific	conspecific	21	3	7
15/10/2013	Mark	4	invaded	avon	258	Heracleum sphondylium	wet	Asteraceae	Asteraceae 1	heterospecific	heterospecific	6	3	2
15/10/2013	Mark	4	invaded	avon	258	Heracleum sphondylium	wet	ni	M1	heterospecific	heterospecific	3	3	1
15/10/2013	Mark	4	invaded	avon	259	Heracleum sphondylium	wet	Apiaceae	Heracleum sphondylium	conspecific	conspecific	11	3	3.666666667
15/10/2013	Mark	4	invaded	avon	259	Heracleum sphondylium	wet	Asteraceae	Asteraceae 1	heterospecific	heterospecific	15	3	5
15/10/2013	Mark	4	invaded	avon	260	Heracleum sphondylium	wet	Apiaceae	Heracleum sphondylium	conspecific	conspecific	68	3	22.66666667
15/10/2013	Mark	4	invaded	avon	260	Heracleum sphondylium	wet	Asteraceae	Asteraceae 1	heterospecific	heterospecific	1	3	0.333333333
15/10/2013	Mark	4	invaded	avon	260	Heracleum sphondylium	wet	ni	M1	heterospecific	heterospecific	9	3	3
15/10/2013	Mark	4	invaded	avon	260	Heracleum sphondylium	wet	Asteraceae	Taraxacum type	heterospecific	heterospecific	4	3	1.333333333
15/10/2013	Mark	4	invaded	avon	261	Heracleum sphondylium	wet	Apiaceae	Heracleum sphondylium	conspecific	conspecific	117	3	39
15/10/2013	Mark	4	invaded	avon	261	Heracleum sphondylium	wet	Asteraceae	Asteraceae 1	heterospecific	heterospecific	56	3	18.66666667
15/10/2013	Mark	4	invaded	avon	261	Heracleum sphondylium	wet	ni	M1	heterospecific	heterospecific	1	3	0.333333333
15/10/2013	Mark	4	invaded	avon	261	Heracleum sphondylium	wet	ni	M6	heterospecific	heterospecific	1	3	0.333333333
15/10/2013	Mark	4	invaded	avon	262	Heracleum sphondylium	wet	Apiaceae	Heracleum sphondylium	conspecific	conspecific	31	3	10.33333333
15/10/2013	Mark	4	invaded	avon	262	Heracleum sphondylium	wet	Asteraceae	Asteraceae 1	heterospecific	heterospecific	3	3	1
15/10/2013	Mark	4	invaded	avon	262	Heracleum sphondylium	wet	ni	M6	heterospecific	heterospecific	3	3	1
15/10/2013	Mark	4	invaded	avon	263	Heracleum sphondylium	wet	Apiaceae	Heracleum sphondylium	conspecific	conspecific	202	3	67.33333333
15/10/2013	Mark	4	invaded	avon	263	Heracleum sphondylium	wet	Asteraceae	Asteraceae 1	heterospecific	heterospecific	9	3	3
15/10/2013	Mark	4	invaded	avon	263	Heracleum sphondylium	wet	ni	M1	heterospecific	heterospecific	2	3	0.666666667
15/10/2013	Mark	4	invaded	avon	263	Heracleum sphondylium	wet	ni	M6	heterospecific	heterospecific	1	3	0.333333333
15/10/2013	Mark	4	invaded	avon	263	Heracleum sphondylium	wet	Asteraceae	Taraxacum type	heterospecific	heterospecific	3	3	1
15/10/2013	Mark	4	invaded	avon	264	Heracleum sphondylium	wet	Apiaceae	Heracleum sphondylium	conspecific	conspecific	260	3	86.66666667
15/10/2013	Mark	4	invaded	avon	264	Heracleum sphondylium	wet	Asteraceae	Asteraceae 1	heterospecific	heterospecific	42	3	14
15/10/2013	Mark	4	invaded	avon	264	Heracleum sphondylium	wet	ni	M6	heterospecific	heterospecific	3	3	1
17/10/2013	Mark	4	invaded	avon	265	Heracleum sphondylium	wet	Apiaceae	Heracleum sphondylium	conspecific	conspecific	260	3	86.66666667
17/10/2013	Mark	4	invaded	avon	265	Heracleum sphondylium	wet	Asteraceae	Asteraceae 1	heterospecific	heterospecific	9	3	3
17/10/2013	Mark	4	invaded	avon	266	Heracleum sphondylium	wet	Apiaceae	Heracleum sphondylium	conspecific	conspecific	25	3	8.333333333
17/10/2013	Mark	4	invaded	avon	266	Heracleum sphondylium	wet	Asteraceae	Asteraceae 1	heterospecific	heterospecific	5	3	1.666666667
17/10/2013	Mark	4	invaded	avon	267	Heracleum sphondylium	wet	Apiaceae	Heracleum sphondylium	conspecific	conspecific	98	3	32.66666667
17/10/2013	Mark	4	invaded	avon	267	Heracleum sphondylium	wet	Asteraceae	Taraxacum type	heterospecific	heterospecific	1	3	0.333333333
17/10/2013	Mark	4	invaded	avon	267	Heracleum sphondylium	wet	ni	M6	heterospecific	heterospecific	2	3	0.666666667
17/10/2013	Mark	4	invaded	avon	267	Heracleum sphondylium	wet	ni	M1	heterospecific	heterospecific	3	3	1
17/10/2013	Mark	4	invaded	avon	268	Heracleum sphondylium	wet	Apiaceae	Heracleum sphondylium	conspecific	conspecific	105	3	35
17/10/2013	Mark	4	invaded	avon	269	Heracleum sphondylium	wet	Apiaceae	Heracleum sphondylium	conspecific	conspecific	85	3	28.33333333
17/10/2013	Mark	4	invaded	avon	269	Heracleum sphondylium	wet	Asteraceae	Asteraceae 1	heterospecific	heterospecific	4	3	1.333333333
17/10/2013	Mark	4	invaded	avon	270	Heracleum sphondylium	wet	Apiaceae	Heracleum sphondylium	conspecific	conspecific	187	3	62.33333333
17/10/2013	Mark	4	invaded	avon	270	Heracleum sphondylium	wet	ni	M6	heterospecific	heterospecific	2	3	0.666666667
17/10/2013	Mark	4	invaded	avon	270	Heracleum sphondylium	wet	Asteraceae	Asteraceae 1	heterospecific	heterospecific	1	3	0.333333333
17/10/2013	Mark	4	invaded	avon	271	Heracleum sphondylium	wet	Apiaceae	Heracleum sphondylium	conspecific	conspecific	31	3	10.33333333
17/10/2013	Mark	4	invaded	avon	271	Heracleum sphondylium	wet	Asteraceae	Taraxacum type	heterospecific	heterospecific	3	3	1
17/10/2013	Mark	4	invaded	avon	271	Heracleum sphondylium	wet	ni	M1	heterospecific	heterospecific	1	3	0.333333333
17/10/2013	Mark	4	invaded	avon	271	Heracleum sphondylium	wet	ni	M6	heterospecific	heterospecific	2	3	0.666666667
17/10/2013	Mark	4	invaded	avon	272	Heracleum sphondylium	wet	Apiaceae	Heracleum sphondylium	conspecific	conspecific	97	3	32.33333333
17/10/2013	Mark	4	invaded	avon	272	Heracleum sphondylium	wet	Asteraceae	Taraxacum type	heterospecific	heterospecific	4	3	1.333333333
17/10/2013	Mark	4	invaded	avon	272	Heracleum sphondylium	wet	ni	M1	heterospecific	heterospecific	2	3	0.666666667
17/10/2013	Mark	4	invaded	avon	272	Heracleum sphondylium	wet	Asteraceae	Asteraceae 3	heterospecific	heterospecific	96	3	32
17/10/2013	Mark	4	invaded	avon	273	Heracleum sphondylium	wet	Apiaceae	Heracleum sphondylium	conspecific	conspecific	158	3	52.66666667
17/10/2013	Mark	4	invaded	avon	273	Heracleum sphondylium	wet	Asteraceae	Asteraceae 1	heterospecific	heterospecific	1	3	0.333333333
17/10/2013	Mark	4	invaded	avon	273	Heracleum sphondylium	wet	ni	M1	heterospecific	heterospecific	4	3	1.333333333
17/10/2013	Mark	4	invaded	avon	274	Heracleum sphondylium	wet	Apiaceae	Heracleum sphondylium	conspecific	conspecific	219	3	73
17/10/2013	Mark	4	invaded	avon	274	Heracleum sphondylium	wet	Asteraceae	Asteraceae 1	heterospecific	heterospecific	45	3	15
17/10/2013	Mark	4	invaded	avon	274	Heracleum sphondylium	wet	ni	M1	heterospecific	heterospecific	6	3	2
17/10/2013	Mark	4	invaded	avon	274	Heracleum sphondylium	wet	ni	M6	heterospecific	heterospecific	4	3	1.333333333
17/10/2013	Mark	4	invaded	avon	275	Heracleum sphondylium	wet	Apiaceae	Heracleum sphondylium	conspecific	conspecific	230	3	76.66666667
17/10/2013	Mark	4	invaded	avon	276	Heracleum sphondylium	wet	Apiaceae	Heracleum sphondylium	conspecific	conspecific	53	3	17.66666667
17/10/2013	Mark	4	invaded	avon	276	Heracleum sphondylium	wet	Asteraceae	Asteraceae 1	heterospecific	heterospecific	2	3	0.666666667
17/10/2013	Mark	4	invaded	avon	276	Heracleum sphondylium	wet	ni	M1	heterospecific	heterospecific	2	3	0.666666667
17/10/2013	Mark	4	invaded	avon	277	Heracleum sphondylium	wet	Apiaceae	Heracleum sphondylium	conspecific	conspecific	141	3	47
17/10/2013	Mark	4	invaded	avon	277	Heracleum sphondylium	wet	ni	M1	heterospecific	heterospecific	6	3	2
17/10/2013	Mark	4	invaded	avon	277	Heracleum sphondylium	wet	Asteraceae	Taraxacum type	heterospecific	heterospecific	2	3	0.666666667
17/10/2013	Mark	4	invaded	avon	278	Heracleum sphondylium	wet	Apiaceae	Heracleum sphondylium	conspecific	conspecific	32	3	10.66666667
17/10/2013	Mark	4	invaded	avon	278	Heracleum sphondylium	wet	Asteraceae	Asteraceae 1	heterospecific	heterospecific	14	3	4.666666667
17/10/2013	Mark	4	invaded	avon	278	Heracleum sphondylium	wet	ni	M1	heterospecific	heterospecific	7	3	2.333333333
17/10/2013	Mark	4	invaded	avon	278	Heracleum sphondylium	wet	ni	M6	heterospecific	heterospecific	1	3	0.333333333
17/10/2013	Mark	4	invaded	avon	278	Heracleum sphondylium	wet	Asteraceae	Asteraceae 3	heterospecific	heterospecific	1	3	0.333333333
17/10/2013	Mark	4	invaded	avon	279	Heracleum sphondylium	wet	Apiaceae	Heracleum sphondylium	conspecific	conspecific	201	3	67
17/10/2013	Mark	4	invaded	avon	279	Heracleum sphondylium	wet	Asteraceae	Asteraceae 1	heterospecific	heterospecific	4	3	1.333333333
17/10/2013	Mark	4	invaded	avon	279	Heracleum sphondylium	wet	Asteraceae	Taraxacum type	heterospecific	heterospecific	18	3	6
17/10/2013	Mark	4	invaded	avon	279	Heracleum sphondylium	wet	ni	M1	heterospecific	heterospecific	4	3	1.333333333
17/10/2013	Mark	4	invaded	avon	279	Heracleum sphondylium	wet	ni	M6	heterospecific	heterospecific	188	3	62.66666667
17/10/2013	Mark	4	invaded	avon	280	Heracleum sphondylium	wet	Apiaceae	Heracleum sphondylium	conspecific	conspecific	43	3	14.33333333
17/10/2013	Mark	4	invaded	avon	280	Heracleum sphondylium	wet	Asteraceae	Asteraceae 1	heterospecific	heterospecific	18	3	6
17/10/2013	Mark	4	invaded	avon	280	Heracleum sphondylium	wet	Asteraceae	Taraxacum type	heterospecific	heterospecific	8	3	2.666666667
17/10/2013	Mark	4	invaded	avon	280	Heracleum sphondylium	wet	Asteraceae	Asteraceae 3	heterospecific	heterospecific	5	2	2.5
17/10/2013	Mark	4	invaded	avon	280	Heracleum sphondylium	wet	ni	M1	heterospecific	heterospecific	2	3	0.666666667
17/10/2013	Mark	4	invaded	avon	280	Heracleum sphondylium	wet	ni	M6	heterospecific	heterospecific	9	3	3
17/10/2013	Mark	4	invaded	avon	281	Heracleum sphondylium	wet	Apiaceae	Heracleum sphondylium	conspecific	conspecific	134	3	44.66666667
17/10/2013	Mark	4	invaded	avon	281	Heracleum sphondylium	wet	Asteraceae	Asteraceae 1	heterospecific	heterospecific	15	3	5
17/10/2013	Mark	4	invaded	avon	281	Heracleum sphondylium	wet	Asteraceae	Asteraceae 3	heterospecific	heterospecific	2	2	1
17/10/2013	Mark	4	invaded	avon	282	Heracleum sphondylium	wet	Asteraceae	Asteraceae 1	heterospecific	heterospecific	20	3	6.666666667
17/10/2013	Mark	4	invaded	avon	282	Heracleum sphondylium	wet	ni	M1	heterospecific	heterospecific	3	3	1
17/10/2013	Mark	4	invaded	avon	282	Heracleum sphondylium	wet	Asteraceae	Asteraceae 3	heterospecific	heterospecific	1	3	0.333333333
17/10/2013	Mark	4	invaded	avon	282	Heracleum sphondylium	wet	ni	ni	heterospecific	heterospecific	1	3	0.333333333
18/10/2013	Mark	4	invaded	avon	283	Heracleum sphondylium	wet	Apiaceae	Heracleum sphondylium	conspecific	conspecific	103	3	34.33333333
18/10/2013	Mark	4	invaded	avon	283	Heracleum sphondylium	wet	ni	M1	heterospecific	heterospecific	2	3	0.666666667
18/10/2013	Mark	4	invaded	avon	284	Calystegia sepium	dry	Convolvulaceae	Calystegia sepium	conspecific	conspecific	102	1	102
18/10/2013	Mark	4	invaded	avon	284	Calystegia sepium	dry	Asteraceae	Asteraceae 1	heterospecific	heterospecific	7	1	7
18/10/2013	Mark	4	invaded	avon	284	Calystegia sepium	dry	ni	M6	heterospecific	heterospecific	17	1	17
18/10/2013	Mark	4	invaded	avon	284	Calystegia sepium	dry	Onagraceae	Epilobium	heterospecific	heterospecific	4	1	4
18/10/2013	Mark	4	invaded	avon	284	Calystegia sepium	dry	ni	M1	heterospecific	heterospecific	1	1	1
18/10/2013	Mark	4	invaded	avon	284	Calystegia sepium	dry	Balsaminaceae	Impatiens glandulifera	heterospecific	HB	18	1	18
18/10/2013	Mark	4	invaded	avon	284	Calystegia sepium	dry	Apiaceae	Heracleum sphondylium	heterospecific	heterospecific	39	1	39
18/10/2013	Mark	4	invaded	avon	285	Calystegia sepium	dry	Convolvulaceae	Calystegia sepium	conspecific	conspecific	310	1	310
18/10/2013	Mark	4	invaded	avon	285	Calystegia sepium	dry	Asteraceae	Asteraceae 1	heterospecific	heterospecific	5	1	5
18/10/2013	Mark	4	invaded	avon	285	Calystegia sepium	dry	Balsaminaceae	Impatiens glandulifera	heterospecific	HB	36	1	36
18/10/2013	Mark	4	invaded	avon	285	Calystegia sepium	dry	Apiaceae	Heracleum sphondylium	heterospecific	heterospecific	32	1	32
18/10/2013	Mark	4	invaded	avon	286	Cirsium arvense	semidry	Asteraceae	Asteraceae 1	heterospecific	heterospecific	18	3	6
18/10/2013	Mark	4	invaded	avon	286	Cirsium arvense	semidry	Apiaceae	Heracleum sphondylium	heterospecific	heterospecific	47	3	15.66666667
18/10/2013	Mark	4	invaded	avon	286	Cirsium arvense	semidry	ni	M6	heterospecific	heterospecific	25	3	8.333333333
18/10/2013	Mark	4	invaded	avon	286	Cirsium arvense	semidry	Balsaminaceae	Impatiens glandulifera	heterospecific	HB	2	3	0.666666667
18/10/2013	Mark	4	invaded	avon	287	Cirsium arvense	semidry	Apiaceae	Heracleum sphondylium	heterospecific	heterospecific	105	3	35
18/10/2013	Mark	4	invaded	avon	287	Cirsium arvense	semidry	Asteraceae	Asteraceae 1	heterospecific	heterospecific	9	3	3
18/10/2013	Mark	4	invaded	avon	287	Cirsium arvense	semidry	ni	M6	heterospecific	heterospecific	14	3	4.666666667
18/10/2013	Mark	4	invaded	avon	287	Cirsium arvense	semidry	Asteraceae	Taraxacum type	heterospecific	heterospecific	5	3	1.666666667
18/10/2013	Mark	4	invaded	avon	287	Cirsium arvense	semidry	Balsaminaceae	Impatiens glandulifera	heterospecific	HB	8	3	2.666666667
18/10/2013	Mark	4	invaded	avon	288	Cirsium arvense	semidry	Apiaceae	Heracleum sphondylium	heterospecific	heterospecific	68	3	22.66666667
18/10/2013	Mark	4	invaded	avon	288	Cirsium arvense	semidry	ni	M1	heterospecific	heterospecific	11	3	3.666666667
18/10/2013	Mark	4	invaded	avon	288	Cirsium arvense	semidry	ni	M6	heterospecific	heterospecific	29	3	9.666666667
18/10/2013	Mark	4	invaded	avon	288	Cirsium arvense	semidry	Convolvulaceae	Calystegia sepium	heterospecific	heterospecific	2	3	0.666666667
18/10/2013	Mark	4	invaded	avon	288	Cirsium arvense	semidry	Balsaminaceae	Impatiens glandulifera	heterospecific	HB	5	3	1.666666667
18/10/2013	Mark	4	invaded	avon	289	Epilobium hirsutum	dry	Onagraceae	Epilobium hirsutum	conspecific	conspecific	343	3	114.3333333
18/10/2013	Mark	4	invaded	avon	289	Epilobium hirsutum	dry	Convolvulaceae	Calystegia sepium	heterospecific	heterospecific	43	3	14.33333333
18/10/2013	Mark	4	invaded	avon	289	Epilobium hirsutum	dry	Balsaminaceae	Impatiens glandulifera	heterospecific	HB	67	3	22.33333333
18/10/2013	Mark	4	invaded	avon	289	Epilobium hirsutum	dry	Asteraceae	Asteraceae 1	heterospecific	heterospecific	1	3	0.333333333
18/10/2013	Mark	4	invaded	avon	289	Epilobium hirsutum	dry	Apiaceae	Heracleum sphondylium	heterospecific	heterospecific	393	3	131
18/10/2013	Mark	4	invaded	avon	289	Epilobium hirsutum	dry	ni	M6	heterospecific	heterospecific	41	3	13.66666667
18/10/2013	Mark	4	invaded	avon	290	Epilobium hirsutum	dry	Onagraceae	Epilobium hirsutum	conspecific	conspecific	35	2	17.5
18/10/2013	Mark	4	invaded	avon	290	Epilobium hirsutum	dry	Apiaceae	Heracleum sphondylium	heterospecific	heterospecific	13	2	6.5
18/10/2013	Mark	4	invaded	avon	290	Epilobium hirsutum	dry	Convolvulaceae	Calystegia sepium	heterospecific	heterospecific	2	2	1
18/10/2013	Mark	4	invaded	avon	290	Epilobium hirsutum	dry	ni	M1	heterospecific	heterospecific	1	2	0.5
21/10/2013	Mark	4	invaded	avon	291	Epilobium hirsutum	dry	Onagraceae	Epilobium hirsutum	conspecific	conspecific	124	3	41.33333333
21/10/2013	Mark	4	invaded	avon	291	Epilobium hirsutum	dry	Apiaceae	Heracleum sphondylium	heterospecific	heterospecific	652	3	217.3333333
21/10/2013	Mark	4	invaded	avon	291	Epilobium hirsutum	dry	Balsaminaceae	Impatiens glandulifera	heterospecific	HB	88	3	29.33333333
21/10/2013	Mark	4	invaded	avon	291	Epilobium hirsutum	dry	Asteraceae	Asteraceae 1	heterospecific	heterospecific	60	3	20
21/10/2013	Mark	4	invaded	avon	291	Epilobium hirsutum	dry	ni	M6	heterospecific	heterospecific	44	3	14.66666667
21/10/2013	Mark	4	invaded	avon	292	Cirsium arvense	semidry	Apiaceae	Heracleum sphondylium	heterospecific	heterospecific	29	3	9.666666667
21/10/2013	Mark	4	invaded	avon	292	Cirsium arvense	semidry	ni	M1	heterospecific	heterospecific	2	3	0.666666667
21/10/2013	Mark	4	invaded	avon	293	Geum urbanum	dry	Rosaceae	Geum urbanum	conspecific	conspecific	90	3	30
21/10/2013	Mark	4	invaded	avon	293	Geum urbanum	dry	Apiaceae	Heracleum sphondylium	heterospecific	heterospecific	7	3	2.333333333
21/10/2013	Mark	4	invaded	avon	294	Epilobium hirsutum	dry	Onagraceae	Epilobium hirsutum	conspecific	conspecific	930	3	310
21/10/2013	Mark	4	invaded	avon	294	Epilobium hirsutum	dry	Apiaceae	Heracleum sphondylium	heterospecific	heterospecific	316	3	105.3333333
21/10/2013	Mark	4	invaded	avon	294	Epilobium hirsutum	dry	Balsaminaceae	Impatiens glandulifera	heterospecific	HB	418	3	139.3333333
21/10/2013	Mark	4	invaded	avon	294	Epilobium hirsutum	dry	Convolvulaceae	Calystegia sepium	heterospecific	heterospecific	6	3	2
21/10/2013	Mark	4	invaded	avon	295	Calystegia sepium	dry	Convolvulaceae	Calystegia sepium	conspecific	conspecific	242	1	242
21/10/2013	Mark	4	invaded	avon	295	Calystegia sepium	dry	Balsaminaceae	Impatiens glandulifera	heterospecific	HB	461	1	461
21/10/2013	Mark	4	invaded	avon	295	Calystegia sepium	dry	Onagraceae	Epilobium	heterospecific	heterospecific	4	1	4
21/10/2013	Mark	4	invaded	avon	295	Calystegia sepium	dry	Apiaceae	Heracleum sphondylium	heterospecific	heterospecific	6	1	6
21/10/2013	Mark	4	invaded	avon	295	Calystegia sepium	dry	Asteraceae	Asteraceae 1	heterospecific	heterospecific	8	1	8
21/10/2013	Mark	4	invaded	avon	296	Calystegia sepium	dry	Convolvulaceae	Calystegia sepium	conspecific	conspecific	259	1	259
21/10/2013	Mark	4	invaded	avon	296	Calystegia sepium	dry	Balsaminaceae	Impatiens glandulifera	heterospecific	HB	308	1	308
21/10/2013	Mark	4	invaded	avon	296	Calystegia sepium	dry	ni	M11	heterospecific	heterospecific	2	1	2
21/10/2013	Mark	4	invaded	avon	296	Calystegia sepium	dry	Asteraceae	Taraxacum type	heterospecific	heterospecific	1	1	1
21/10/2013	Mark	4	invaded	avon	296	Calystegia sepium	dry	Apiaceae	Heracleum sphondylium	heterospecific	heterospecific	76	1	76
22/10/2013	Mark	4	invaded	avon	297	Calystegia sepium	dry	Convolvulaceae	Calystegia sepium	conspecific	conspecific	205	1	205
22/10/2013	Mark	4	invaded	avon	297	Calystegia sepium	dry	Balsaminaceae	Impatiens glandulifera	heterospecific	HB	366	1	366
22/10/2013	Mark	4	invaded	avon	297	Calystegia sepium	dry	Asteraceae	Asteraceae 1	heterospecific	heterospecific	11	1	11
22/10/2013	Mark	4	invaded	avon	297	Calystegia sepium	dry	Apiaceae	Heracleum sphondylium	heterospecific	heterospecific	29	1	29
22/10/2013	Mark	4	invaded	avon	297	Calystegia sepium	dry	Onagraceae	Epilobium hirsutum	heterospecific	heterospecific	8	1	8
22/10/2013	Mark	4	invaded	avon	298	Epilobium hirsutum	dry	Onagraceae	Epilobium hirsutum	conspecific	conspecific	51	2	25.5
22/10/2013	Mark	4	invaded	avon	298	Epilobium hirsutum	dry	Convolvulaceae	Calystegia sepium	heterospecific	heterospecific	2	2	1
22/10/2013	Mark	4	invaded	avon	298	Epilobium hirsutum	dry	Apiaceae	Heracleum sphondylium	heterospecific	heterospecific	3	2	1.5
22/10/2013	Mark	4	invaded	avon	299	Epilobium hirsutum	dry	Onagraceae	Epilobium hirsutum	conspecific	conspecific	106	2	53
22/10/2013	Mark	4	invaded	avon	299	Epilobium hirsutum	dry	Convolvulaceae	Calystegia sepium	heterospecific	heterospecific	46	2	23
22/10/2013	Mark	4	invaded	avon	299	Epilobium hirsutum	dry	Balsaminaceae	Impatiens glandulifera	heterospecific	HB	92	2	46
22/10/2013	Mark	4	invaded	avon	299	Epilobium hirsutum	dry	Asteraceae	Asteraceae 1	heterospecific	heterospecific	1	2	0.5
22/10/2013	Mark	4	invaded	avon	299	Epilobium hirsutum	dry	Asteraceae	Taraxacum type	heterospecific	heterospecific	6	2	3
22/10/2013	Mark	4	invaded	avon	299	Epilobium hirsutum	dry	ni	M13	heterospecific	heterospecific	4	2	2
22/10/2013	Mark	4	invaded	avon	300	Epilobium hirsutum	dry	Onagraceae	Epilobium hirsutum	conspecific	conspecific	213	3	71
22/10/2013	Mark	4	invaded	avon	300	Epilobium hirsutum	dry	Balsaminaceae	Impatiens glandulifera	heterospecific	HB	38	3	12.66666667
22/10/2013	Mark	4	invaded	avon	300	Epilobium hirsutum	dry	Asteraceae	Asteraceae 1	heterospecific	heterospecific	89	3	29.66666667
22/10/2013	Mark	4	invaded	avon	300	Epilobium hirsutum	dry	Convolvulaceae	Calystegia sepium	heterospecific	heterospecific	26	3	8.666666667
22/10/2013	Mark	4	invaded	avon	300	Epilobium hirsutum	dry	Apiaceae	Heracleum sphondylium	heterospecific	heterospecific	14	3	4.666666667
22/10/2013	Mark	4	invaded	avon	300	Epilobium hirsutum	dry	Asteraceae	Taraxacum type	heterospecific	heterospecific	3	3	1
22/10/2013	Mark	4	invaded	avon	301	Epilobium hirsutum	dry	Onagraceae	Epilobium hirsutum	conspecific	conspecific	810	2	405
22/10/2013	Mark	4	invaded	avon	301	Epilobium hirsutum	dry	Convolvulaceae	Calystegia sepium	heterospecific	heterospecific	157	2	78.5
22/10/2013	Mark	4	invaded	avon	301	Epilobium hirsutum	dry	Balsaminaceae	Impatiens glandulifera	heterospecific	HB	143	2	71.5
22/10/2013	Mark	4	invaded	avon	301	Epilobium hirsutum	dry	Apiaceae	Heracleum sphondylium	heterospecific	heterospecific	54	2	27
22/10/2013	Mark	4	invaded	avon	301	Epilobium hirsutum	dry	Asteraceae	Asteraceae 1	heterospecific	heterospecific	5	2	2.5
22/10/2013	Mark	4	invaded	avon	301	Epilobium hirsutum	dry	ni	M6	heterospecific	heterospecific	1	2	0.5
21/10/2013	Mark	4	invaded	avon	302	Epilobium hirsutum	dry	Onagraceae	Epilobium hirsutum	conspecific	conspecific	170	3	56.66666667
21/10/2013	Mark	4	invaded	avon	302	Epilobium hirsutum	dry	Convolvulaceae	Calystegia sepium	heterospecific	heterospecific	204	3	68
21/10/2013	Mark	4	invaded	avon	302	Epilobium hirsutum	dry	Asteraceae	Asteraceae 1	heterospecific	heterospecific	9	3	3
21/10/2013	Mark	4	invaded	avon	302	Epilobium hirsutum	dry	Balsaminaceae	Impatiens glandulifera	heterospecific	HB	25	3	8.333333333
21/10/2013	Mark	4	invaded	avon	302	Epilobium hirsutum	dry	Apiaceae	Heracleum sphondylium	heterospecific	heterospecific	2	3	0.666666667
21/10/2013	Mark	4	invaded	avon	302	Epilobium hirsutum	dry	ni	M6	heterospecific	heterospecific	11	3	3.666666667
21/10/2013	Mark	4	invaded	avon	302	Epilobium hirsutum	dry	ni	M1	heterospecific	heterospecific	4	3	1.333333333
23/10/2013	Mark	4	invaded	avon	303	Epilobium hirsutum	dry	Onagraceae	Epilobium hirsutum	conspecific	conspecific	236	1	236
23/10/2013	Mark	4	invaded	avon	303	Epilobium hirsutum	dry	Convolvulaceae	Calystegia sepium	heterospecific	heterospecific	149	1	149
23/10/2013	Mark	4	invaded	avon	303	Epilobium hirsutum	dry	Balsaminaceae	Impatiens glandulifera	heterospecific	HB	46	1	46
23/10/2013	Mark	4	invaded	avon	303	Epilobium hirsutum	dry	Apiaceae	Heracleum sphondylium	heterospecific	heterospecific	8	1	8
23/10/2013	Mark	4	invaded	avon	303	Epilobium hirsutum	dry	Asteraceae	Asteraceae 1	heterospecific	heterospecific	8	1	8
23/10/2013	Mark	4	invaded	avon	303	Epilobium hirsutum	dry	ni	M6	heterospecific	heterospecific	2	1	2
23/10/2013	Mark	4	invaded	avon	303	Epilobium hirsutum	dry	ni	M1	heterospecific	heterospecific	2	1	2
23/10/2013	Mark	4	invaded	avon	304	Epilobium hirsutum	dry	Onagraceae	Epilobium hirsutum	conspecific	conspecific	223	2	111.5
23/10/2013	Mark	4	invaded	avon	304	Epilobium hirsutum	dry	Convolvulaceae	Calystegia sepium	heterospecific	heterospecific	149	2	74.5
23/10/2013	Mark	4	invaded	avon	304	Epilobium hirsutum	dry	Balsaminaceae	Impatiens glandulifera	heterospecific	HB	84	2	42
23/10/2013	Mark	4	invaded	avon	304	Epilobium hirsutum	dry	Apiaceae	Heracleum sphondylium	heterospecific	heterospecific	90	2	45
23/10/2013	Mark	4	invaded	avon	304	Epilobium hirsutum	dry	Asteraceae	Asteraceae 1	heterospecific	heterospecific	38	2	19
23/10/2013	Mark	4	invaded	avon	304	Epilobium hirsutum	dry	Asteraceae	Taraxacum type	heterospecific	heterospecific	2	2	1
23/10/2013	Mark	4	invaded	avon	305	Epilobium hirsutum	dry	Onagraceae	Epilobium hirsutum	conspecific	conspecific	106	3	35.33333333
23/10/2013	Mark	4	invaded	avon	305	Epilobium hirsutum	dry	Convolvulaceae	Calystegia sepium	heterospecific	heterospecific	22	3	7.333333333
23/10/2013	Mark	4	invaded	avon	305	Epilobium hirsutum	dry	Apiaceae	Heracleum sphondylium	heterospecific	heterospecific	17	3	5.666666667
23/10/2013	Mark	4	invaded	avon	305	Epilobium hirsutum	dry	Balsaminaceae	Impatiens glandulifera	heterospecific	HB	15	3	5
23/10/2013	Mark	4	invaded	avon	305	Epilobium hirsutum	dry	Asteraceae	Asteraceae 1	heterospecific	heterospecific	5	3	1.666666667
23/10/2013	Mark	4	invaded	avon	306	Epilobium hirsutum	dry	Onagraceae	Epilobium hirsutum	conspecific	conspecific	291	2	145.5
23/10/2013	Mark	4	invaded	avon	306	Epilobium hirsutum	dry	Apiaceae	Heracleum sphondylium	heterospecific	heterospecific	325	2	162.5
23/10/2013	Mark	4	invaded	avon	306	Epilobium hirsutum	dry	Balsaminaceae	Impatiens glandulifera	heterospecific	HB	52	2	26
23/10/2013	Mark	4	invaded	avon	306	Epilobium hirsutum	dry	Asteraceae	Asteraceae 1	heterospecific	heterospecific	48	2	24
23/10/2013	Mark	4	invaded	avon	306	Epilobium hirsutum	dry	ni	M1	heterospecific	heterospecific	335	2	167.5
23/10/2013	Mark	4	invaded	avon	306	Epilobium hirsutum	dry	Convolvulaceae	Calystegia sepium	heterospecific	heterospecific	28	2	14
24/10/2013	Mark	4	invaded	avon	307	Epilobium hirsutum	dry	Onagraceae	Epilobium hirsutum	conspecific	conspecific	158	3	52.66666667
24/10/2013	Mark	4	invaded	avon	307	Epilobium hirsutum	dry	Apiaceae	Heracleum sphondylium	heterospecific	heterospecific	22	3	7.333333333
24/10/2013	Mark	4	invaded	avon	307	Epilobium hirsutum	dry	Balsaminaceae	Impatiens glandulifera	heterospecific	HB	24	3	8
24/10/2013	Mark	4	invaded	avon	307	Epilobium hirsutum	dry	Asteraceae	Asteraceae 1	heterospecific	heterospecific	38	3	12.66666667
24/10/2013	Mark	4	invaded	avon	307	Epilobium hirsutum	dry	Convolvulaceae	Calystegia sepium	heterospecific	heterospecific	7	3	2.333333333
24/10/2013	Mark	4	invaded	avon	308	Epilobium hirsutum	dry	Onagraceae	Epilobium hirsutum	conspecific	conspecific	48	3	16
24/10/2013	Mark	4	invaded	avon	308	Epilobium hirsutum	dry	Apiaceae	Heracleum sphondylium	heterospecific	heterospecific	7	3	2.333333333
24/10/2013	Mark	4	invaded	avon	308	Epilobium hirsutum	dry	Asteraceae	Asteraceae 1	heterospecific	heterospecific	9	3	3
24/10/2013	Mark	4	invaded	avon	308	Epilobium hirsutum	dry	Convolvulaceae	Calystegia sepium	heterospecific	heterospecific	2	3	0.666666667
24/10/2013	Mark	4	invaded	avon	309	Epilobium hirsutum	dry	Onagraceae	Epilobium hirsutum	conspecific	conspecific	138	2	69
24/10/2013	Mark	4	invaded	avon	309	Epilobium hirsutum	dry	Convolvulaceae	Calystegia sepium	heterospecific	heterospecific	132	2	66
24/10/2013	Mark	4	invaded	avon	310	Epilobium hirsutum	dry	Onagraceae	Epilobium hirsutum	conspecific	conspecific	335	3	111.6666667
24/10/2013	Mark	4	invaded	avon	310	Epilobium hirsutum	dry	Convolvulaceae	Calystegia sepium	heterospecific	heterospecific	38	3	12.66666667
24/10/2013	Mark	4	invaded	avon	310	Epilobium hirsutum	dry	Balsaminaceae	Impatiens glandulifera	heterospecific	HB	14	3	4.666666667
24/10/2013	Mark	4	invaded	avon	310	Epilobium hirsutum	dry	ni	M1	heterospecific	heterospecific	4	3	1.333333333
24/10/2013	Mark	4	invaded	avon	311	Epilobium hirsutum	dry	Onagraceae	Epilobium hirsutum	conspecific	conspecific	8	2	4
24/10/2013	Mark	4	invaded	avon	311	Epilobium hirsutum	dry	Apiaceae	Heracleum sphondylium	heterospecific	heterospecific	74	2	37
24/10/2013	Mark	4	invaded	avon	311	Epilobium hirsutum	dry	Balsaminaceae	Impatiens glandulifera	heterospecific	HB	8	2	4
24/10/2013	Mark	4	invaded	avon	312	Epilobium hirsutum	dry	Onagraceae	Epilobium hirsutum	conspecific	conspecific	115	3	38.33333333
24/10/2013	Mark	4	invaded	avon	312	Epilobium hirsutum	dry	Apiaceae	Heracleum sphondylium	heterospecific	heterospecific	40	3	13.33333333
24/10/2013	Mark	4	invaded	avon	312	Epilobium hirsutum	dry	Balsaminaceae	Impatiens glandulifera	heterospecific	HB	28	3	9.333333333
24/10/2013	Mark	4	invaded	avon	312	Epilobium hirsutum	dry	ni	M6	heterospecific	heterospecific	38	3	12.66666667
24/10/2013	Mark	4	invaded	avon	312	Epilobium hirsutum	dry	Convolvulaceae	Calystegia sepium	heterospecific	heterospecific	46	3	15.33333333
24/10/2013	Mark	4	invaded	avon	312	Epilobium hirsutum	dry	Asteraceae	Asteraceae 1	heterospecific	heterospecific	29	3	9.666666667
24/10/2013	Mark	4	invaded	avon	313	Epilobium hirsutum	dry	Onagraceae	Epilobium hirsutum	conspecific	conspecific	32	2	16
24/10/2013	Mark	4	invaded	avon	313	Epilobium hirsutum	dry	Convolvulaceae	Calystegia sepium	heterospecific	heterospecific	53	2	26.5
24/10/2013	Mark	4	invaded	avon	313	Epilobium hirsutum	dry	Apiaceae	Heracleum sphondylium	heterospecific	heterospecific	11	2	5.5
24/10/2013	Mark	4	invaded	avon	313	Epilobium hirsutum	dry	Balsaminaceae	Impatiens glandulifera	heterospecific	HB	26	2	13
24/10/2013	Mark	4	invaded	avon	313	Epilobium hirsutum	dry	Asteraceae	Asteraceae 1	heterospecific	heterospecific	10	2	5
24/10/2013	Mark	4	invaded	avon	313	Epilobium hirsutum	dry	ni	M6	heterospecific	heterospecific	2	2	1
24/10/2013	Mark	4	invaded	avon	313	Epilobium hirsutum	dry	ni	M1	heterospecific	heterospecific	42	2	21
24/10/2013	Mark	4	invaded	avon	313	Epilobium hirsutum	dry	Asteraceae	Taraxacum type	heterospecific	heterospecific	2	2	1
24/10/2013	Mark	4	invaded	avon	313	Epilobium hirsutum	dry	ni	M5	heterospecific	heterospecific	2	2	1
25/10/2013	Mark	4	invaded	avon	314	Epilobium hirsutum	dry	Onagraceae	Epilobium hirsutum	conspecific	conspecific	316	3	105.3333333
25/10/2013	Mark	4	invaded	avon	314	Epilobium hirsutum	dry	Convolvulaceae	Calystegia sepium	heterospecific	heterospecific	83	3	27.66666667
25/10/2013	Mark	4	invaded	avon	314	Epilobium hirsutum	dry	Apiaceae	Heracleum sphondylium	heterospecific	heterospecific	5	3	1.666666667
25/10/2013	Mark	4	invaded	avon	314	Epilobium hirsutum	dry	Balsaminaceae	Impatiens glandulifera	heterospecific	HB	26	3	8.666666667
25/10/2013	Mark	4	invaded	avon	314	Epilobium hirsutum	dry	ni	M6	heterospecific	heterospecific	15	3	5
25/10/2013	Mark	4	invaded	avon	314	Epilobium hirsutum	dry	ni	M1	heterospecific	heterospecific	2	3	0.666666667
25/10/2013	Mark	4	invaded	avon	315	Epilobium hirsutum	dry	Onagraceae	Epilobium hirsutum	conspecific	conspecific	208	3	69.33333333
25/10/2013	Mark	4	invaded	avon	315	Epilobium hirsutum	dry	Convolvulaceae	Calystegia sepium	heterospecific	heterospecific	7	3	2.333333333
25/10/2013	Mark	4	invaded	avon	315	Epilobium hirsutum	dry	Apiaceae	Heracleum sphondylium	heterospecific	heterospecific	41	3	13.66666667
25/10/2013	Mark	4	invaded	avon	315	Epilobium hirsutum	dry	Balsaminaceae	Impatiens glandulifera	heterospecific	HB	55	3	18.33333333
25/10/2013	Mark	4	invaded	avon	315	Epilobium hirsutum	dry	ni	M5	heterospecific	heterospecific	1	3	0.333333333
25/10/2013	Mark	4	invaded	avon	315	Epilobium hirsutum	dry	Asteraceae	Asteraceae 1	heterospecific	heterospecific	6	3	2
25/10/2013	Mark	4	invaded	avon	315	Epilobium hirsutum	dry	ni	M6	heterospecific	heterospecific	2	3	0.666666667
25/10/2013	Mark	4	invaded	avon	315	Epilobium hirsutum	dry	ni	M1	heterospecific	heterospecific	6	3	2
25/10/2013	Mark	4	invaded	avon	316	Epilobium hirsutum	dry	Onagraceae	Epilobium hirsutum	conspecific	conspecific	100	1	100
25/10/2013	Mark	4	invaded	avon	316	Epilobium hirsutum	dry	Convolvulaceae	Calystegia sepium	heterospecific	heterospecific	72	1	72
25/10/2013	Mark	4	invaded	avon	316	Epilobium hirsutum	dry	Asteraceae	Taraxacum type	heterospecific	heterospecific	14	1	14
25/10/2013	Mark	4	invaded	avon	316	Epilobium hirsutum	dry	Balsaminaceae	Impatiens glandulifera	heterospecific	HB	34	1	34
25/10/2013	Mark	4	invaded	avon	316	Epilobium hirsutum	dry	Apiaceae	Heracleum sphondylium	heterospecific	heterospecific	14	1	14
25/10/2013	Mark	4	invaded	avon	316	Epilobium hirsutum	dry	ni	M6	heterospecific	heterospecific	12	1	12
25/10/2013	Mark	4	invaded	avon	316	Epilobium hirsutum	dry	ni	M1	heterospecific	heterospecific	3	1	3
25/10/2013	Mark	4	invaded	avon	316	Epilobium hirsutum	dry	Asteraceae	Asteraceae 1	heterospecific	heterospecific	7	1	7
25/10/2013	Mark	4	invaded	avon	317	Epilobium hirsutum	dry	Onagraceae	Epilobium hirsutum	conspecific	conspecific	121	1	121
25/10/2013	Mark	4	invaded	avon	317	Epilobium hirsutum	dry	Convolvulaceae	Calystegia sepium	heterospecific	heterospecific	3	1	3
25/10/2013	Mark	4	invaded	avon	317	Epilobium hirsutum	dry	Apiaceae	Heracleum sphondylium	heterospecific	heterospecific	7	1	7
25/10/2013	Mark	4	invaded	avon	317	Epilobium hirsutum	dry	Balsaminaceae	Impatiens glandulifera	heterospecific	HB	5	1	5
25/10/2013	Mark	4	invaded	avon	317	Epilobium hirsutum	dry	Asteraceae	Asteraceae 1	heterospecific	heterospecific	3	1	3
25/10/2013	Mark	4	invaded	avon	317	Epilobium hirsutum	dry	Asteraceae	Taraxacum type	heterospecific	heterospecific	3	1	3
25/10/2013	Mark	4	invaded	avon	318	Epilobium hirsutum	dry	Onagraceae	Epilobium hirsutum	conspecific	conspecific	101	2	50.5
25/10/2013	Mark	4	invaded	avon	318	Epilobium hirsutum	dry	Convolvulaceae	Calystegia sepium	heterospecific	heterospecific	41	2	20.5
25/10/2013	Mark	4	invaded	avon	318	Epilobium hirsutum	dry	Apiaceae	Heracleum sphondylium	heterospecific	heterospecific	14	2	7
25/10/2013	Mark	4	invaded	avon	318	Epilobium hirsutum	dry	Balsaminaceae	Impatiens glandulifera	heterospecific	HB	46	2	23
25/10/2013	Mark	4	invaded	avon	318	Epilobium hirsutum	dry	ni	M6	heterospecific	heterospecific	8	2	4
25/10/2013	Mark	4	invaded	avon	318	Epilobium hirsutum	dry	ni	M1	heterospecific	heterospecific	12	2	6
25/10/2013	Mark	4	invaded	avon	318	Epilobium hirsutum	dry	Asteraceae	Taraxacum type	heterospecific	heterospecific	2	2	1
25/10/2013	Mark	4	invaded	avon	319	Epilobium hirsutum	dry	Onagraceae	Epilobium hirsutum	conspecific	conspecific	98	3	32.66666667
25/10/2013	Mark	4	invaded	avon	319	Epilobium hirsutum	dry	Convolvulaceae	Calystegia sepium	heterospecific	heterospecific	31	3	10.33333333
25/10/2013	Mark	4	invaded	avon	319	Epilobium hirsutum	dry	Balsaminaceae	Impatiens glandulifera	heterospecific	HB	71	3	23.66666667
25/10/2013	Mark	4	invaded	avon	319	Epilobium hirsutum	dry	Apiaceae	Heracleum sphondylium	heterospecific	heterospecific	11	3	3.666666667
25/10/2013	Mark	4	invaded	avon	319	Epilobium hirsutum	dry	ni	M6	heterospecific	heterospecific	4	3	1.333333333
25/10/2013	Mark	4	invaded	avon	319	Epilobium hirsutum	dry	ni	M1	heterospecific	heterospecific	12	3	4
28/10/2013	Mark	4	invaded	avon	320	Epilobium hirsutum	dry	Onagraceae	Epilobium hirsutum	conspecific	conspecific	256	2	128
28/10/2013	Mark	4	invaded	avon	320	Epilobium hirsutum	dry	Convolvulaceae	Calystegia sepium	heterospecific	heterospecific	44	2	22
28/10/2013	Mark	4	invaded	avon	320	Epilobium hirsutum	dry	Balsaminaceae	Impatiens glandulifera	heterospecific	HB	110	2	55
28/10/2013	Mark	4	invaded	avon	320	Epilobium hirsutum	dry	Apiaceae	Heracleum sphondylium	heterospecific	heterospecific	10	2	5
28/10/2013	Mark	4	invaded	avon	320	Epilobium hirsutum	dry	ni	M1	heterospecific	heterospecific	8	2	4
28/10/2013	Mark	4	invaded	avon	321	Epilobium hirsutum	dry	Onagraceae	Epilobium hirsutum	conspecific	conspecific	184	1	184
28/10/2013	Mark	4	invaded	avon	321	Epilobium hirsutum	dry	Convolvulaceae	Calystegia sepium	heterospecific	heterospecific	35	1	35
28/10/2013	Mark	4	invaded	avon	321	Epilobium hirsutum	dry	Balsaminaceae	Impatiens glandulifera	heterospecific	HB	132	1	132
28/10/2013	Mark	4	invaded	avon	321	Epilobium hirsutum	dry	Apiaceae	Heracleum sphondylium	heterospecific	heterospecific	3	1	3
28/10/2013	Mark	4	invaded	avon	321	Epilobium hirsutum	dry	Asteraceae	Asteraceae 1	heterospecific	heterospecific	1	1	1
28/10/2013	Mark	4	invaded	avon	322	Cirsium arvense	semidry	Apiaceae	Heracleum sphondylium	heterospecific	heterospecific	68	3	22.66666667
28/10/2013	Mark	4	invaded	avon	322	Cirsium arvense	semidry	Balsaminaceae	Impatiens glandulifera	heterospecific	HB	20	3	6.666666667
28/10/2013	Mark	4	invaded	avon	322	Cirsium arvense	semidry	ni	M1	heterospecific	heterospecific	1	3	0.333333333
28/10/2013	Mark	4	invaded	avon	323	Cirsium arvense	semidry	Apiaceae	Heracleum sphondylium	heterospecific	heterospecific	11	3	3.666666667
28/10/2013	Mark	4	invaded	avon	323	Cirsium arvense	semidry	ni	M1	heterospecific	heterospecific	7	3	2.333333333
28/10/2013	Mark	4	invaded	avon	323	Cirsium arvense	semidry	ni	M6	heterospecific	heterospecific	4	3	1.333333333
28/10/2013	Mark	4	invaded	avon	324	Cirsium arvense	semidry	Apiaceae	Heracleum sphondylium	heterospecific	heterospecific	53	3	17.66666667
28/10/2013	Mark	4	invaded	avon	324	Cirsium arvense	semidry	Balsaminaceae	Impatiens glandulifera	heterospecific	HB	8	1	8
28/10/2013	Mark	4	invaded	avon	324	Cirsium arvense	semidry	Convolvulaceae	Calystegia sepium	heterospecific	heterospecific	1	1	1
28/10/2013	Mark	4	invaded	avon	324	Cirsium arvense	semidry	ni	M1	heterospecific	heterospecific	5	1	5
28/10/2013	Mark	4	invaded	avon	324	Cirsium arvense	semidry	ni	M6	heterospecific	heterospecific	2	1	2
29/10/2013	Mark	4	invaded	avon	325	Cirsium arvense	semidry	Asteraceae	Cirsium arvense	conspecific	conspecific	8	3	2.666666667
29/10/2013	Mark	4	invaded	avon	325	Cirsium arvense	semidry	Apiaceae	Heracleum sphondylium	heterospecific	heterospecific	59	3	19.66666667
29/10/2013	Mark	4	invaded	avon	325	Cirsium arvense	semidry	Balsaminaceae	Impatiens glandulifera	heterospecific	HB	7	3	2.333333333
29/10/2013	Mark	4	invaded	avon	325	Cirsium arvense	semidry	Convolvulaceae	Calystegia sepium	heterospecific	heterospecific	2	3	0.666666667
29/10/2013	Mark	4	invaded	avon	325	Cirsium arvense	semidry	Asteraceae	Asteraceae 1	heterospecific	heterospecific	1	3	0.333333333
29/10/2013	Mark	4	invaded	avon	325	Cirsium arvense	semidry	ni	M5	heterospecific	heterospecific	1	3	0.333333333
29/10/2013	Mark	4	invaded	avon	325	Cirsium arvense	semidry	ni	M6	heterospecific	heterospecific	1	3	0.333333333
29/10/2013	Mark	4	invaded	avon	325	Cirsium arvense	semidry	ni	M9	heterospecific	heterospecific	1	3	0.333333333
29/10/2013	Mark	4	invaded	avon	325	Cirsium arvense	semidry	ni	M14	heterospecific	heterospecific	1	3	0.333333333
29/10/2013	Mark	4	invaded	avon	326	Cirsium arvense	semidry	Asteraceae	Cirsium arvense	conspecific	conspecific	2	3	0.666666667
29/10/2013	Mark	4	invaded	avon	326	Cirsium arvense	semidry	Apiaceae	Heracleum sphondylium	heterospecific	heterospecific	5	3	1.666666667
29/10/2013	Mark	4	invaded	avon	326	Cirsium arvense	semidry	Convolvulaceae	Calystegia sepium	heterospecific	heterospecific	1	3	0.333333333
29/10/2013	Mark	4	invaded	avon	326	Cirsium arvense	semidry	Asteraceae	Asteraceae 1	heterospecific	heterospecific	1	3	0.333333333
29/10/2013	Mark	4	invaded	avon	326	Cirsium arvense	semidry	ni	M5	heterospecific	heterospecific	1	3	0.333333333
29/10/2013	Mark	4	invaded	avon	326	Cirsium arvense	semidry	ni	M6	heterospecific	heterospecific	17	3	5.666666667
29/10/2013	Mark	4	invaded	avon	327	Heracleum sphondylium	wet	Apiaceae	Heracleum sphondylium	conspecific	conspecific	22	3	7.333333333
29/10/2013	Mark	4	invaded	avon	327	Heracleum sphondylium	wet	ni	M1	heterospecific	heterospecific	2	3	0.666666667
29/10/2013	Mark	4	invaded	avon	327	Heracleum sphondylium	wet	ni	M6	heterospecific	heterospecific	2	3	0.666666667
29/10/2013	Mark	4	invaded	avon	328	Heracleum sphondylium	wet	Apiaceae	Heracleum sphondylium	conspecific	conspecific	67	3	22.33333333
29/10/2013	Mark	4	invaded	avon	328	Heracleum sphondylium	wet	ni	M1	heterospecific	heterospecific	1	3	0.333333333
29/10/2013	Mark	4	invaded	avon	329	Heracleum sphondylium	wet	Apiaceae	Heracleum sphondylium	conspecific	conspecific	136	3	45.33333333
29/10/2013	Mark	4	invaded	avon	329	Heracleum sphondylium	wet	Asteraceae	Taraxacum type	heterospecific	heterospecific	2	3	0.666666667
29/10/2013	Mark	4	invaded	avon	330	Heracleum sphondylium	wet	Apiaceae	Heracleum sphondylium	conspecific	conspecific	128	3	42.66666667
29/10/2013	Mark	4	invaded	avon	332	Heracleum sphondylium	wet	Apiaceae	Heracleum sphondylium	conspecific	conspecific	149	3	49.66666667
29/10/2013	Mark	4	invaded	avon	332	Heracleum sphondylium	wet	ni	M1	heterospecific	heterospecific	1	3	0.333333333
29/10/2013	Mark	4	invaded	avon	332	Heracleum sphondylium	wet	ni	M10	heterospecific	heterospecific	1	3	0.333333333
29/10/2013	Mark	4	invaded	avon	333	Epilobium hirsutum	dry	Onagraceae	Epilobium hirsutum	conspecific	conspecific	209	3	69.66666667
29/10/2013	Mark	4	invaded	avon	333	Epilobium hirsutum	dry	Convolvulaceae	Calystegia sepium	heterospecific	heterospecific	20	3	6.666666667
29/10/2013	Mark	4	invaded	avon	333	Epilobium hirsutum	dry	Balsaminaceae	Impatiens glandulifera	heterospecific	HB	90	3	30
29/10/2013	Mark	4	invaded	avon	333	Epilobium hirsutum	dry	Apiaceae	Heracleum sphondylium	heterospecific	heterospecific	8	3	2.666666667
29/10/2013	Mark	4	invaded	avon	333	Epilobium hirsutum	dry	Asteraceae	Asteraceae 1	heterospecific	heterospecific	14	3	4.666666667
29/10/2013	Mark	4	invaded	avon	333	Epilobium hirsutum	dry	ni	M1	heterospecific	heterospecific	4	3	1.333333333
29/10/2013	Mark	4	invaded	avon	333	Epilobium hirsutum	dry	ni	M6	heterospecific	heterospecific	5	3	1.666666667
29/10/2013	Mark	4	invaded	avon	334	Epilobium hirsutum	dry	Onagraceae	Epilobium hirsutum	conspecific	conspecific	116	2	58
29/10/2013	Mark	4	invaded	avon	334	Epilobium hirsutum	dry	Convolvulaceae	Calystegia sepium	heterospecific	heterospecific	15	2	7.5
29/10/2013	Mark	4	invaded	avon	334	Epilobium hirsutum	dry	Apiaceae	Heracleum sphondylium	heterospecific	heterospecific	17	2	8.5
29/10/2013	Mark	4	invaded	avon	334	Epilobium hirsutum	dry	ni	M6	heterospecific	heterospecific	62	2	31
29/10/2013	Mark	4	invaded	avon	334	Epilobium hirsutum	dry	ni	M1	heterospecific	heterospecific	3	2	1.5
29/10/2013	Mark	4	invaded	avon	334	Epilobium hirsutum	dry	Balsaminaceae	Impatiens glandulifera	heterospecific	HB	2	2	1
29/10/2013	Mark	4	invaded	avon	335	Epilobium hirsutum	dry	Onagraceae	Epilobium hirsutum	conspecific	conspecific	304	3	101.3333333
29/10/2013	Mark	4	invaded	avon	335	Epilobium hirsutum	dry	Convolvulaceae	Calystegia sepium	heterospecific	heterospecific	14	3	4.666666667
29/10/2013	Mark	4	invaded	avon	335	Epilobium hirsutum	dry	Balsaminaceae	Impatiens glandulifera	heterospecific	HB	25	3	8.333333333
29/10/2013	Mark	4	invaded	avon	335	Epilobium hirsutum	dry	ni	M6	heterospecific	heterospecific	335	3	111.6666667
29/10/2013	Mark	4	invaded	avon	335	Epilobium hirsutum	dry	Asteraceae	Asteraceae 1	heterospecific	heterospecific	2	3	0.666666667
29/10/2013	Mark	4	invaded	avon	335	Epilobium hirsutum	dry	Apiaceae	Heracleum sphondylium	heterospecific	heterospecific	45	3	15
29/10/2013	Mark	4	invaded	avon	335	Epilobium hirsutum	dry	ni	M1	heterospecific	heterospecific	2	3	0.666666667
29/10/2013	Mark	4	invaded	avon	336	Calystegia sepium	dry	Convolvulaceae	Calystegia sepium	conspecific	conspecific	184	1	184
29/10/2013	Mark	4	invaded	avon	336	Calystegia sepium	dry	Apiaceae	Heracleum sphondylium	heterospecific	heterospecific	16	1	16
29/10/2013	Mark	4	invaded	avon	336	Calystegia sepium	dry	ni	M6	heterospecific	heterospecific	72	1	72
29/10/2013	Mark	4	invaded	avon	336	Calystegia sepium	dry	Balsaminaceae	Impatiens glandulifera	heterospecific	HB	89	1	89
29/10/2013	Mark	4	invaded	avon	336	Calystegia sepium	dry	Asteraceae	Asteraceae 1	heterospecific	heterospecific	1	1	1
29/10/2013	Mark	4	invaded	avon	336	Calystegia sepium	dry	ni	M1	heterospecific	heterospecific	4	1	4
30/10/2013	Mark	4	invaded	avon	337	Calystegia sepium	dry	Convolvulaceae	Calystegia sepium	conspecific	conspecific	158	1	158
30/10/2013	Mark	4	invaded	avon	337	Calystegia sepium	dry	Balsaminaceae	Impatiens glandulifera	heterospecific	HB	117	1	117
30/10/2013	Mark	4	invaded	avon	337	Calystegia sepium	dry	ni	M6	heterospecific	heterospecific	60	1	60
30/10/2013	Mark	4	invaded	avon	337	Calystegia sepium	dry	Onagraceae	Epilobium hirsutum	heterospecific	heterospecific	4	1	4
30/10/2013	Mark	4	invaded	avon	337	Calystegia sepium	dry	ni	M1	heterospecific	heterospecific	4	1	4
30/10/2013	Mark	4	invaded	avon	337	Calystegia sepium	dry	Apiaceae	Heracleum sphondylium	heterospecific	heterospecific	4	1	4
30/10/2013	Mark	4	invaded	avon	337	Calystegia sepium	dry	ni	M10	heterospecific	heterospecific	2	1	2
30/10/2013	Mark	4	invaded	avon	338	Calystegia sepium	dry	Convolvulaceae	Calystegia sepium	conspecific	conspecific	90	1	90
30/10/2013	Mark	4	invaded	avon	338	Calystegia sepium	dry	ni	M6	heterospecific	heterospecific	269	1	269
30/10/2013	Mark	4	invaded	avon	338	Calystegia sepium	dry	Apiaceae	Heracleum sphondylium	heterospecific	heterospecific	203	1	203
30/10/2013	Mark	4	invaded	avon	338	Calystegia sepium	dry	Balsaminaceae	Impatiens glandulifera	heterospecific	HB	277	1	277
30/10/2013	Mark	4	invaded	avon	338	Calystegia sepium	dry	Onagraceae	Epilobium hirsutum	heterospecific	heterospecific	4	1	4
30/10/2013	Mark	4	invaded	avon	338	Calystegia sepium	dry	ni	M14	heterospecific	heterospecific	1	1	1
30/10/2013	Mark	4	invaded	avon	339	Calystegia sepium	dry	Convolvulaceae	Calystegia sepium	conspecific	conspecific	7	1	7
30/10/2013	Mark	4	invaded	avon	339	Calystegia sepium	dry	ni	M6	heterospecific	heterospecific	20	1	20
30/10/2013	Mark	4	invaded	avon	339	Calystegia sepium	dry	ni	M1	heterospecific	heterospecific	2	1	2
30/10/2013	Mark	4	invaded	avon	339	Calystegia sepium	dry	Apiaceae	Heracleum sphondylium	heterospecific	heterospecific	3	1	3
30/10/2013	Mark	4	invaded	avon	339	Calystegia sepium	dry	Balsaminaceae	Impatiens glandulifera	heterospecific	HB	28	1	28
30/10/2013	Mark	4	invaded	avon	340	Calystegia sepium	dry	Convolvulaceae	Calystegia sepium	conspecific	conspecific	217	1	217
30/10/2013	Mark	4	invaded	avon	340	Calystegia sepium	dry	Apiaceae	Heracleum sphondylium	heterospecific	heterospecific	95	1	95
30/10/2013	Mark	4	invaded	avon	340	Calystegia sepium	dry	Balsaminaceae	Impatiens glandulifera	heterospecific	HB	226	1	226
30/10/2013	Mark	4	invaded	avon	340	Calystegia sepium	dry	ni	M6	heterospecific	heterospecific	13	1	13
30/10/2013	Mark	4	invaded	avon	340	Calystegia sepium	dry	Onagraceae	Epilobium hirsutum	heterospecific	heterospecific	4	1	4
30/10/2013	Mark	4	invaded	avon	340	Calystegia sepium	dry	Asteraceae	Asteraceae 1	heterospecific	heterospecific	2	1	2
30/10/2013	Mark	4	invaded	avon	340	Calystegia sepium	dry	ni	M14	heterospecific	heterospecific	2	1	2
30/10/2013	Mark	4	invaded	avon	341	Calystegia sepium	dry	Convolvulaceae	Calystegia sepium	conspecific	conspecific	250	1	250
30/10/2013	Mark	4	invaded	avon	341	Calystegia sepium	dry	Apiaceae	Heracleum sphondylium	heterospecific	heterospecific	34	1	34
30/10/2013	Mark	4	invaded	avon	341	Calystegia sepium	dry	Balsaminaceae	Impatiens glandulifera	heterospecific	HB	981	1	981
30/10/2013	Mark	4	invaded	avon	341	Calystegia sepium	dry	ni	M1	heterospecific	heterospecific	24	1	24
30/10/2013	Mark	4	invaded	avon	341	Calystegia sepium	dry	Onagraceae	Epilobium hirsutum	heterospecific	heterospecific	8	1	8
30/10/2013	Mark	4	invaded	avon	341	Calystegia sepium	dry	ni	M14	heterospecific	heterospecific	6	1	6
30/10/2013	Mark	4	invaded	avon	341	Calystegia sepium	dry	ni	M8	heterospecific	heterospecific	1	1	1
30/10/2013	Mark	4	invaded	avon	342	Calystegia sepium	dry	Convolvulaceae	Calystegia sepium	conspecific	conspecific	41	1	41
30/10/2013	Mark	4	invaded	avon	342	Calystegia sepium	dry	ni	M6	heterospecific	heterospecific	22	1	22
30/10/2013	Mark	4	invaded	avon	342	Calystegia sepium	dry	Apiaceae	Heracleum sphondylium	heterospecific	heterospecific	5	1	5
30/10/2013	Mark	4	invaded	avon	342	Calystegia sepium	dry	Balsaminaceae	Impatiens glandulifera	heterospecific	HB	187	1	187
30/10/2013	Mark	4	invaded	avon	342	Calystegia sepium	dry	Asteraceae	Asteraceae 1	heterospecific	heterospecific	6	1	6
30/10/2013	Mark	4	invaded	avon	342	Calystegia sepium	dry	ni	M1	heterospecific	heterospecific	8	1	8
30/10/2013	Mark	4	invaded	avon	342	Calystegia sepium	dry	ni	M14	heterospecific	heterospecific	1	1	1
30/10/2013	Mark	4	invaded	avon	343	Calystegia sepium	dry	Convolvulaceae	Calystegia sepium	conspecific	conspecific	101	1	101
30/10/2013	Mark	4	invaded	avon	343	Calystegia sepium	dry	ni	M6	heterospecific	heterospecific	34	1	34
30/10/2013	Mark	4	invaded	avon	343	Calystegia sepium	dry	Apiaceae	Heracleum sphondylium	heterospecific	heterospecific	5	1	5
30/10/2013	Mark	4	invaded	avon	343	Calystegia sepium	dry	Balsaminaceae	Impatiens glandulifera	heterospecific	HB	85	1	85
30/10/2013	Mark	4	invaded	avon	343	Calystegia sepium	dry	ni	M1	heterospecific	heterospecific	3	1	3
31/10/2013	Mark	4	invaded	avon	344	Calystegia sepium	dry	Convolvulaceae	Calystegia sepium	conspecific	conspecific	141	1	141
31/10/2013	Mark	4	invaded	avon	344	Calystegia sepium	dry	Balsaminaceae	Impatiens glandulifera	heterospecific	HB	222	1	222
31/10/2013	Mark	4	invaded	avon	344	Calystegia sepium	dry	ni	M1	heterospecific	heterospecific	22	1	22
31/10/2013	Mark	4	invaded	avon	344	Calystegia sepium	dry	ni	M6	heterospecific	heterospecific	24	1	24
31/10/2013	Mark	4	invaded	avon	344	Calystegia sepium	dry	Apiaceae	Heracleum sphondylium	heterospecific	heterospecific	27	1	27
31/10/2013	Mark	4	invaded	avon	344	Calystegia sepium	dry	Onagraceae	Epilobium hirsutum	heterospecific	heterospecific	4	1	4
31/10/2013	Mark	4	invaded	avon	344	Calystegia sepium	dry	ni	M14	heterospecific	heterospecific	69	1	69
31/10/2013	Mark	4	invaded	avon	344	Calystegia sepium	dry	Asteraceae	Taraxacum type	heterospecific	heterospecific	1	1	1
31/10/2013	Mark	4	invaded	avon	345	Epilobium hirsutum	dry	Onagraceae	Epilobium hirsutum	conspecific	conspecific	12	1	12
31/10/2013	Mark	4	invaded	avon	345	Epilobium hirsutum	dry	Convolvulaceae	Calystegia sepium	heterospecific	heterospecific	3	1	3
31/10/2013	Mark	4	invaded	avon	346	Epilobium hirsutum	dry	Onagraceae	Epilobium hirsutum	conspecific	conspecific	20	1	20
31/10/2013	Mark	4	invaded	avon	346	Epilobium hirsutum	dry	Asteraceae	Asteraceae 1	heterospecific	heterospecific	18	1	18
31/10/2013	Mark	4	invaded	avon	347	Heracleum sphondylium	wet	Apiaceae	Heracleum sphondylium	conspecific	conspecific	31	3	10.33333333
31/10/2013	Mark	4	invaded	avon	348	Heracleum sphondylium	wet	Apiaceae	Heracleum sphondylium	conspecific	conspecific	130	3	43.33333333
31/10/2013	Mark	4	invaded	avon	348	Heracleum sphondylium	wet	Asteraceae	Asteraceae 1	heterospecific	heterospecific	3	3	1
31/10/2013	Mark	4	invaded	avon	348	Heracleum sphondylium	wet	ni	M1	heterospecific	heterospecific	1	3	0.333333333
31/10/2013	Mark	4	invaded	avon	349	Brassica sp1	dry	Brassicaceae	Brassica sp1	conspecific	conspecific	530	3	176.6666667
31/10/2013	Mark	4	invaded	avon	349	Brassica sp1	dry	Apiaceae	Heracleum sphondylium	heterospecific	heterospecific	150	3	50
31/10/2013	Mark	4	invaded	avon	349	Brassica sp1	dry	ni	M6	heterospecific	heterospecific	49	3	16.33333333
31/10/2013	Mark	4	invaded	avon	349	Brassica sp1	dry	Convolvulaceae	Calystegia sepium	heterospecific	heterospecific	1	3	0.333333333
31/10/2013	Mark	4	invaded	avon	349	Brassica sp1	dry	Asteraceae	Asteraceae 1	heterospecific	heterospecific	1	3	0.333333333
31/10/2013	Mark	5	invaded	trym	350	Calystegia sepium	dry	Convolvulaceae	Calystegia sepium	conspecific	conspecific	127	1	127
31/10/2013	Mark	5	invaded	trym	350	Calystegia sepium	dry	Balsaminaceae	Impatiens glandulifera	heterospecific	HB	690	1	690
31/10/2013	Mark	5	invaded	trym	350	Calystegia sepium	dry	ni	M6	heterospecific	heterospecific	161	1	161
31/10/2013	Mark	5	invaded	trym	351	Calystegia sepium	dry	Convolvulaceae	Calystegia sepium	conspecific	conspecific	27	1	27
31/10/2013	Mark	5	invaded	trym	351	Calystegia sepium	dry	Balsaminaceae	Impatiens glandulifera	heterospecific	HB	349	1	349
31/10/2013	Mark	5	invaded	trym	351	Calystegia sepium	dry	ni	M6	heterospecific	heterospecific	161	1	161
11/01/2013	Mark	5	invaded	trym	352	Calystegia sepium	dry	Convolvulaceae	Calystegia sepium	conspecific	conspecific	136	1	136
11/01/2013	Mark	5	invaded	trym	352	Calystegia sepium	dry	Balsaminaceae	Impatiens glandulifera	heterospecific	HB	220	1	220
11/01/2013	Mark	5	invaded	trym	352	Calystegia sepium	dry	Asteraceae	Asteraceae 1	heterospecific	heterospecific	2	1	2
11/01/2013	Mark	5	invaded	trym	352	Calystegia sepium	dry	ni	M6	heterospecific	heterospecific	9	1	9
11/01/2013	Mark	5	invaded	trym	353	Calystegia sepium	dry	Convolvulaceae	Calystegia sepium	conspecific	conspecific	62	1	62
11/01/2013	Mark	5	invaded	trym	353	Calystegia sepium	dry	Balsaminaceae	Impatiens glandulifera	heterospecific	HB	235	1	235
11/01/2013	Mark	5	invaded	trym	353	Calystegia sepium	dry	ni	M1	heterospecific	heterospecific	106	1	106
11/01/2013	Mark	5	invaded	trym	353	Calystegia sepium	dry	ni	M6	heterospecific	heterospecific	42	1	42
11/01/2013	Mark	5	invaded	trym	353	Calystegia sepium	dry	Asteraceae	Asteraceae 1	heterospecific	heterospecific	1	1	1
11/01/2013	Mark	5	invaded	trym	353	Calystegia sepium	dry	ni	M16	heterospecific	heterospecific	1	1	1
11/01/2013	Mark	5	invaded	trym	354	Calystegia sepium	dry	Convolvulaceae	Calystegia sepium	conspecific	conspecific	29	1	29
11/01/2013	Mark	5	invaded	trym	354	Calystegia sepium	dry	Balsaminaceae	Impatiens glandulifera	heterospecific	HB	474	1	474
11/01/2013	Mark	5	invaded	trym	354	Calystegia sepium	dry	ni	M1	heterospecific	heterospecific	15	1	15
11/01/2013	Mark	5	invaded	trym	354	Calystegia sepium	dry	ni	M6	heterospecific	heterospecific	13	1	13
11/01/2013	Mark	5	invaded	trym	355	Heracleum sphondylium	wet	Apiaceae	Heracleum sphondylium	conspecific	conspecific	25	3	8.333333333
11/01/2013	Mark	5	invaded	trym	355	Heracleum sphondylium	wet	ni	M1	heterospecific	heterospecific	1	3	0.333333333
11/01/2013	Mark	5	invaded	trym	356	Heracleum sphondylium	wet	Apiaceae	Heracleum sphondylium	conspecific	conspecific	20	3	6.666666667
11/01/2013	Mark	5	invaded	trym	356	Heracleum sphondylium	wet	ni	M1	heterospecific	heterospecific	3	3	1
11/01/2013	Mark	5	invaded	trym	357	Heracleum sphondylium	wet	Apiaceae	Heracleum sphondylium	conspecific	conspecific	21	3	7
11/01/2013	Mark	5	invaded	trym	357	Heracleum sphondylium	wet	ni	M1	heterospecific	heterospecific	2	3	0.666666667
11/01/2013	Mark	5	invaded	trym	358	Heracleum sphondylium	wet	Apiaceae	Heracleum sphondylium	conspecific	conspecific	6	3	2
11/01/2013	Mark	5	invaded	trym	359	Heracleum sphondylium	wet	Apiaceae	Heracleum sphondylium	conspecific	conspecific	12	3	4
11/01/2013	Mark	5	invaded	trym	359	Heracleum sphondylium	wet	ni	M1	heterospecific	heterospecific	6	3	2
11/01/2013	Mark	5	invaded	trym	360	Heracleum sphondylium	wet	Apiaceae	Heracleum sphondylium	conspecific	conspecific	37	3	12.33333333
11/01/2013	Mark	5	invaded	trym	360	Heracleum sphondylium	wet	ni	M1	heterospecific	heterospecific	14	3	4.666666667
11/01/2013	Mark	5	invaded	trym	360	Heracleum sphondylium	wet	Balsaminaceae	Impatiens glandulifera	heterospecific	HB	1	3	0.333333333
11/01/2013	Mark	5	invaded	trym	361	Filipendula ulmaria	dry	Rosaceae	Filipendula ulmaria	conspecific	conspecific	552	3	184
11/01/2013	Mark	5	invaded	trym	361	Filipendula ulmaria	dry	ni	M1	heterospecific	heterospecific	10	3	3.333333333
11/01/2013	Mark	5	invaded	trym	362	Filipendula ulmaria	dry	Rosaceae	Filipendula ulmaria	conspecific	conspecific	326	3	108.6666667
11/01/2013	Mark	5	invaded	trym	363	Filipendula ulmaria	dry	Rosaceae	Filipendula ulmaria	conspecific	conspecific	829	3	276.3333333
11/01/2013	Mark	5	invaded	trym	363	Filipendula ulmaria	dry	Asteraceae	Asteraceae 1	heterospecific	heterospecific	2	3	0.666666667
11/01/2013	Mark	5	invaded	trym	363	Filipendula ulmaria	dry	Asteraceae	Taraxacum type	heterospecific	heterospecific	2	3	0.666666667
11/01/2013	Mark	5	invaded	trym	363	Filipendula ulmaria	dry	Asteraceae	Taraxacum type	heterospecific	heterospecific	2	3	0.666666667
11/01/2013	Mark	5	invaded	trym	363	Filipendula ulmaria	dry	Apiaceae	Heracleum sphondylium	heterospecific	heterospecific	1	3	0.333333333
11/01/2013	Mark	5	invaded	trym	364	Filipendula ulmaria	dry	Rosaceae	Filipendula ulmaria	conspecific	conspecific	391	3	130.3333333
11/01/2013	Mark	5	invaded	trym	364	Filipendula ulmaria	dry	Apiaceae	Heracleum sphondylium	heterospecific	heterospecific	4	3	1.333333333
11/01/2013	Mark	5	invaded	trym	364	Filipendula ulmaria	dry	Asteraceae	Asteraceae 1	heterospecific	heterospecific	1	3	0.333333333
11/01/2013	Mark	5	invaded	trym	365	Silene dioica	dry	ni	M1	heterospecific	heterospecific	12	1	12
11/01/2013	Mark	5	invaded	trym	365	Silene dioica	dry	ni	M6	heterospecific	heterospecific	20	1	20
11/01/2013	Mark	5	invaded	trym	366	Silene dioica	dry	Asteraceae	Asteraceae 1	heterospecific	heterospecific	1	1	1
11/01/2013	Mark	5	invaded	trym	366	Silene dioica	dry	Balsaminaceae	Impatiens glandulifera	heterospecific	HB	43	1	43
11/01/2013	Mark	5	invaded	trym	366	Silene dioica	dry	ni	M1	heterospecific	heterospecific	32	1	32
11/01/2013	Mark	5	invaded	trym	366	Silene dioica	dry	ni	M6	heterospecific	heterospecific	61	1	61
11/01/2013	Mark	5	invaded	trym	366	Silene dioica	dry	Onagraceae	Circaea lutetiana	heterospecific	heterospecific	1	1	1
11/04/2013	Mark	5	invaded	trym	367	Clematis vitalba	dry	Ranunculaceae	Clematis vitalba	conspecific	conspecific	221	3	73.66666667
11/04/2013	Mark	5	invaded	trym	367	Clematis vitalba	dry	Asteraceae	Asteraceae 1	heterospecific	heterospecific	1	3	0.333333333
11/04/2013	Mark	5	invaded	trym	368	Clematis vitalba	dry	Ranunculaceae	Clematis vitalba	conspecific	conspecific	138	3	46
11/04/2013	Mark	5	invaded	trym	368	Clematis vitalba	dry	Balsaminaceae	Impatiens glandulifera	heterospecific	HB	1	3	0.333333333
11/04/2013	Mark	5	invaded	trym	368	Clematis vitalba	dry	Apiaceae	Heracleum sphondylium	heterospecific	heterospecific	1	3	0.333333333
11/04/2013	Mark	5	invaded	trym	368	Clematis vitalba	dry	Asteraceae	Asteraceae 1	heterospecific	heterospecific	1	3	0.333333333
11/04/2013	Mark	5	invaded	trym	368	Clematis vitalba	dry	Asteraceae	Taraxacum type	heterospecific	heterospecific	1	3	0.333333333
11/04/2013	Mark	5	invaded	trym	368	Clematis vitalba	dry	ni	M10	heterospecific	heterospecific	1	3	0.333333333
11/04/2013	Mark	5	invaded	trym	369	Clematis vitalba	dry	Ranunculaceae	Clematis vitalba	conspecific	conspecific	58	3	19.33333333
11/04/2013	Mark	5	invaded	trym	370	Dipsacus pilosus	dry	Dipsacaceae	Dipsacus pilosus	conspecific	conspecific	3	3	1
11/04/2013	Mark	5	invaded	trym	370	Dipsacus pilosus	dry	ni	M6	heterospecific	heterospecific	15	3	5
11/04/2013	Mark	5	invaded	trym	371	Dipsacus pilosus	dry	Dipsacaceae	Dipsacus pilosus	conspecific	conspecific	9	3	3
11/04/2013	Mark	5	invaded	trym	372	Clematis vitalba	dry	Ranunculaceae	Clematis vitalba	conspecific	conspecific	308	3	102.6666667
11/04/2013	Mark	5	invaded	trym	373	Epilobium hirsutum	dry	Onagraceae	Epilobium hirsutum	conspecific	conspecific	32	2	16
11/04/2013	Mark	5	invaded	trym	373	Epilobium hirsutum	dry	Balsaminaceae	Impatiens glandulifera	heterospecific	HB	41	2	20.5
11/04/2013	Mark	5	invaded	trym	373	Epilobium hirsutum	dry	Apiaceae	Heracleum sphondylium	heterospecific	heterospecific	3	2	1.5
11/04/2013	Mark	5	invaded	trym	373	Epilobium hirsutum	dry	ni	M1	heterospecific	heterospecific	18	2	9
11/04/2013	Mark	5	invaded	trym	373	Epilobium hirsutum	dry	Asteraceae	Asteraceae 1	heterospecific	heterospecific	1	2	0.5
11/04/2013	Mark	5	invaded	trym	374	Epilobium hirsutum	dry	Onagraceae	Epilobium hirsutum	conspecific	conspecific	28	1	28
11/04/2013	Mark	5	invaded	trym	374	Epilobium hirsutum	dry	ni	M1	heterospecific	heterospecific	6	1	6
11/04/2013	Mark	5	invaded	trym	375	Epilobium hirsutum	dry	Onagraceae	Epilobium hirsutum	conspecific	conspecific	268	1	268
11/04/2013	Mark	5	invaded	trym	375	Epilobium hirsutum	dry	Apiaceae	Heracleum sphondylium	heterospecific	heterospecific	3	1	3
11/04/2013	Mark	5	invaded	trym	375	Epilobium hirsutum	dry	ni	M1	heterospecific	heterospecific	2	1	2
11/04/2013	Mark	5	invaded	trym	376	Rubus fruticosus	dry	Rosaceae	Rubus fruticosus	conspecific	conspecific	674	3	224.6666667
11/04/2013	Mark	5	invaded	trym	376	Rubus fruticosus	dry	Apiaceae	Heracleum sphondylium	heterospecific	heterospecific	2	3	0.666666667
11/05/2013	Mark	5	invaded	trym	377	Rubus fruticosus	dry	Rosaceae	Rubus fruticosus	conspecific	conspecific	64	3	21.33333333
11/05/2013	Mark	5	invaded	trym	377	Rubus fruticosus	dry	Asteraceae	Taraxacum type	heterospecific	heterospecific	1	3	0.333333333
11/05/2013	Mark	5	invaded	trym	377	Rubus fruticosus	dry	Dipsacaceae	Dipsacus	heterospecific	heterospecific	2	3	0.666666667
11/05/2013	Mark	5	invaded	trym	378	Rubus fruticosus	dry	Rosaceae	Rubus fruticosus	conspecific	conspecific	450	3	150
11/05/2013	Mark	5	invaded	trym	378	Rubus fruticosus	dry	Balsaminaceae	Impatiens glandulifera	heterospecific	HB	5	3	1.666666667
11/05/2013	Mark	5	invaded	trym	378	Rubus fruticosus	dry	Asteraceae	Asteraceae 1	heterospecific	heterospecific	1	3	0.333333333
11/05/2013	Mark	5	invaded	trym	378	Rubus fruticosus	dry	Dipsacaceae	Dipsacus	heterospecific	heterospecific	1	3	0.333333333
11/05/2013	Mark	5	invaded	trym	379	Epilobium hirsutum	dry	Onagraceae	Epilobium hirsutum	conspecific	conspecific	125	1	125
11/05/2013	Mark	5	invaded	trym	379	Epilobium hirsutum	dry	Balsaminaceae	Impatiens glandulifera	heterospecific	HB	5	1	5
11/05/2013	Mark	5	invaded	trym	379	Epilobium hirsutum	dry	Apiaceae	Heracleum sphondylium	heterospecific	heterospecific	3	1	3
11/05/2013	Mark	5	invaded	trym	379	Epilobium hirsutum	dry	ni	M6	heterospecific	heterospecific	25	1	25
11/05/2013	Mark	5	invaded	trym	380	Epilobium hirsutum	dry	Onagraceae	Epilobium hirsutum	conspecific	conspecific	32	1	32
11/05/2013	Mark	5	invaded	trym	380	Epilobium hirsutum	dry	Balsaminaceae	Impatiens glandulifera	heterospecific	HB	2	1	2
11/05/2013	Mark	5	invaded	trym	380	Epilobium hirsutum	dry	ni	M6	heterospecific	heterospecific	2	1	2
11/05/2013	Mark	5	invaded	trym	380	Epilobium hirsutum	dry	ni	M10	heterospecific	heterospecific	2	1	2
11/05/2013	Mark	5	invaded	trym	381	Epilobium hirsutum	dry	Onagraceae	Epilobium hirsutum	conspecific	conspecific	65	1	65
11/05/2013	Mark	5	invaded	trym	381	Epilobium hirsutum	dry	ni	M1	heterospecific	heterospecific	7	1	7
11/05/2013	Mark	5	invaded	trym	381	Epilobium hirsutum	dry	Balsaminaceae	Impatiens glandulifera	heterospecific	HB	2	1	2
11/05/2013	Mark	5	invaded	trym	381	Epilobium hirsutum	dry	Asteraceae	Asteraceae 1	heterospecific	heterospecific	3	1	3
11/05/2013	Mark	5	invaded	trym	382	Rubus fruticosus	dry	Rosaceae	Rubus fruticosus	conspecific	conspecific	5	3	1.666666667
11/05/2013	Mark	5	invaded	trym	382	Rubus fruticosus	dry	Dipsacaceae	Dipsacus	heterospecific	heterospecific	1	3	0.333333333
11/05/2013	Mark	5	invaded	trym	383	Rubus fruticosus	dry	Rosaceae	Rubus fruticosus	conspecific	conspecific	53	3	17.66666667
11/05/2013	Mark	5	invaded	trym	383	Rubus fruticosus	dry	Apiaceae	Heracleum sphondylium	heterospecific	heterospecific	1	3	0.333333333
11/05/2013	Mark	5	invaded	trym	383	Rubus fruticosus	dry	Dipsacaceae	Dipsacus	heterospecific	heterospecific	1	3	0.333333333
11/05/2013	Mark	5	invaded	trym	384	Rubus fruticosus	dry	Rosaceae	Rubus fruticosus	conspecific	conspecific	14	3	4.666666667
11/05/2013	Mark	5	invaded	trym	384	Rubus fruticosus	dry	Asteraceae	Asteraceae 1	heterospecific	heterospecific	3	3	1
11/05/2013	Mark	5	invaded	trym	384	Rubus fruticosus	dry	ni	M1	heterospecific	heterospecific	2	3	0.666666667
11/05/2013	Mark	5	invaded	trym	385	Epilobium hirsutum	dry	Onagraceae	Epilobium hirsutum	conspecific	conspecific	386	3	128.6666667
11/05/2013	Mark	5	invaded	trym	385	Epilobium hirsutum	dry	Balsaminaceae	Impatiens glandulifera	heterospecific	HB	38	3	12.66666667
11/05/2013	Mark	5	invaded	trym	385	Epilobium hirsutum	dry	ni	M1	heterospecific	heterospecific	152	3	50.66666667
11/05/2013	Mark	5	invaded	trym	385	Epilobium hirsutum	dry	ni	M6	heterospecific	heterospecific	109	3	36.33333333
11/05/2013	Mark	5	invaded	trym	386	Epilobium hirsutum	dry	Onagraceae	Epilobium hirsutum	conspecific	conspecific	197	2	98.5
11/05/2013	Mark	5	invaded	trym	386	Epilobium hirsutum	dry	Balsaminaceae	Impatiens glandulifera	heterospecific	HB	4	2	2
11/05/2013	Mark	5	invaded	trym	386	Epilobium hirsutum	dry	ni	M1	heterospecific	heterospecific	42	2	21
11/05/2013	Mark	5	invaded	trym	387	Epilobium hirsutum	dry	Onagraceae	Epilobium hirsutum	conspecific	conspecific	229	1	229
11/05/2013	Mark	5	invaded	trym	387	Epilobium hirsutum	dry	Balsaminaceae	Impatiens glandulifera	heterospecific	HB	7	1	7
11/05/2013	Mark	5	invaded	trym	387	Epilobium hirsutum	dry	ni	M1	heterospecific	heterospecific	60	1	60
11/06/2013	Mark	5	invaded	trym	388	Rubus fruticosus	dry	Rosaceae	Rubus fruticosus	conspecific	conspecific	383	3	127.6666667
11/06/2013	Mark	5	invaded	trym	388	Rubus fruticosus	dry	Apiaceae	Heracleum sphondylium	heterospecific	heterospecific	1	3	0.333333333
11/06/2013	Mark	5	invaded	trym	389	Rubus fruticosus	dry	Rosaceae	Rubus fruticosus	conspecific	conspecific	429	3	143
11/06/2013	Mark	5	invaded	trym	390	Rubus fruticosus	dry	Rosaceae	Rubus fruticosus	conspecific	conspecific	520	3	173.3333333
11/06/2013	Mark	5	invaded	trym	390	Rubus fruticosus	dry	Balsaminaceae	Impatiens glandulifera	heterospecific	HB	2	3	0.666666667
11/06/2013	Mark	5	invaded	trym	390	Rubus fruticosus	dry	ni	M1	heterospecific	heterospecific	12	3	4
11/06/2013	Mark	5	invaded	trym	390	Rubus fruticosus	dry	Asteraceae	Asteraceae 1	heterospecific	heterospecific	1	3	0.333333333
11/06/2013	Mark	5	invaded	trym	390	Rubus fruticosus	dry	ni	M10	heterospecific	heterospecific	4	3	1.333333333
11/06/2013	Mark	5	invaded	trym	391	Epilobium hirsutum	dry	Onagraceae	Epilobium hirsutum	conspecific	conspecific	80	2	40
11/06/2013	Mark	5	invaded	trym	391	Epilobium hirsutum	dry	Balsaminaceae	Impatiens glandulifera	heterospecific	HB	11	2	5.5
11/06/2013	Mark	5	invaded	trym	391	Epilobium hirsutum	dry	ni	M1	heterospecific	heterospecific	39	2	19.5
11/06/2013	Mark	5	invaded	trym	391	Epilobium hirsutum	dry	ni	M10	heterospecific	heterospecific	4	2	2
11/06/2013	Mark	5	invaded	trym	392	Epilobium hirsutum	dry	Onagraceae	Epilobium hirsutum	conspecific	conspecific	32	2	16
11/06/2013	Mark	5	invaded	trym	392	Epilobium hirsutum	dry	Balsaminaceae	Impatiens glandulifera	heterospecific	HB	41	2	20.5
11/06/2013	Mark	5	invaded	trym	392	Epilobium hirsutum	dry	ni	M6	heterospecific	heterospecific	291	2	145.5
11/06/2013	Mark	5	invaded	trym	393	Epilobium hirsutum	dry	Onagraceae	Epilobium hirsutum	conspecific	conspecific	493	3	164.3333333
11/06/2013	Mark	5	invaded	trym	393	Epilobium hirsutum	dry	Balsaminaceae	Impatiens glandulifera	heterospecific	HB	96	3	32
11/06/2013	Mark	5	invaded	trym	393	Epilobium hirsutum	dry	ni	M1	heterospecific	heterospecific	129	3	43
11/06/2013	Mark	5	invaded	trym	393	Epilobium hirsutum	dry	Convolvulaceae	Calystegia sepium	heterospecific	heterospecific	59	3	19.66666667
11/06/2013	Mark	5	invaded	trym	394	Rubus fruticosus	dry	Rosaceae	Rubus fruticosus	conspecific	conspecific	152	3	50.66666667
11/06/2013	Mark	5	invaded	trym	394	Rubus fruticosus	dry	Balsaminaceae	Impatiens glandulifera	heterospecific	HB	5	3	1.666666667
11/06/2013	Mark	5	invaded	trym	394	Rubus fruticosus	dry	ni	M10	heterospecific	heterospecific	1	3	0.333333333
11/06/2013	Mark	5	invaded	trym	395	Rubus fruticosus	dry	Rosaceae	Rubus fruticosus	conspecific	conspecific	433	3	144.3333333
11/06/2013	Mark	5	invaded	trym	395	Rubus fruticosus	dry	Balsaminaceae	Impatiens glandulifera	heterospecific	HB	2	3	0.666666667
11/06/2013	Mark	5	invaded	trym	395	Rubus fruticosus	dry	Apiaceae	Heracleum sphondylium	heterospecific	heterospecific	1	3	0.333333333
11/06/2013	Mark	5	invaded	trym	396	Rubus fruticosus	dry	Rosaceae	Rubus fruticosus	conspecific	conspecific	334	3	111.3333333
11/06/2013	Mark	5	invaded	trym	397	Rubus fruticosus	dry	Rosaceae	Rubus fruticosus	conspecific	conspecific	167	3	55.66666667
11/06/2013	Mark	5	invaded	trym	397	Rubus fruticosus	dry	Onagraceae	Epilobium	heterospecific	heterospecific	4	3	1.333333333
11/06/2013	Mark	5	invaded	trym	397	Rubus fruticosus	dry	ni	M1	heterospecific	heterospecific	3	3	1
11/06/2013	Mark	5	invaded	trym	398	Rubus fruticosus	dry	Rosaceae	Rubus fruticosus	conspecific	conspecific	2430	3	810
11/06/2013	Mark	5	invaded	trym	398	Rubus fruticosus	dry	ni	M1	heterospecific	heterospecific	2	3	0.666666667
18/11/2013	Mark	5	invaded	trym	399	Rubus fruticosus	dry	Rosaceae	Rubus fruticosus	conspecific	conspecific	687	3	229
18/11/2013	Mark	5	invaded	trym	399	Rubus fruticosus	dry	Asteraceae	Asteraceae 1	heterospecific	heterospecific	3	3	1
18/11/2013	Mark	5	invaded	trym	399	Rubus fruticosus	dry	ni	m10	heterospecific	heterospecific	4	3	1.333333333
18/11/2013	Mark	5	invaded	trym	400	Rubus fruticosus	dry	Rosaceae	Rubus fruticosus	conspecific	conspecific	149	3	49.66666667
18/11/2013	Mark	5	invaded	trym	400	Rubus fruticosus	dry	Balsaminaceae	Impatiens glandulifera	heterospecific	HB	4	3	1.333333333
18/11/2013	Mark	5	invaded	trym	400	Rubus fruticosus	dry	Apiaceae	Heracleum sphondylium	heterospecific	heterospecific	2	3	0.666666667
18/11/2013	Mark	5	invaded	trym	400	Rubus fruticosus	dry	Asteraceae	Asteraceae 1	heterospecific	heterospecific	3	3	1
18/11/2013	Mark	5	invaded	trym	401	Rosa pimpinellifolia	dry	Rosaceae	Rosa pimpinellifolia	conspecific	conspecific	33	3	11
19/11/2013	Mark	5	invaded	trym	402	Circaea lutetiana	wet	Onagraceae	Circaea lutetiana	conspecific	conspecific	6	3	2
19/11/2013	Mark	5	invaded	trym	402	Circaea lutetiana	wet	Balsaminaceae	Impatiens glandulifera	heterospecific	HB	2	3	0.666666667
19/11/2013	Mark	5	invaded	trym	402	Circaea lutetiana	wet	Apiaceae	Heracleum sphondylium	heterospecific	heterospecific	1	3	0.333333333
19/11/2013	Mark	5	invaded	trym	402	Circaea lutetiana	wet	ni	m6	heterospecific	heterospecific	2	3	0.666666667
19/11/2013	Mark	5	invaded	trym	402	Circaea lutetiana	wet	Asteraceae	Sonchus asper	heterospecific	heterospecific	1	3	0.333333333
19/11/2013	Mark	5	invaded	trym	403	Cirsium arvense	semidry	Apiaceae	Heracleum sphondylium	heterospecific	heterospecific	5	3	1.666666667
19/11/2013	Mark	5	invaded	trym	403	Cirsium arvense	semidry	Balsaminaceae	Impatiens glandulifera	heterospecific	HB	1	3	0.333333333
19/11/2013	Mark	5	invaded	trym	403	Cirsium arvense	semidry	ni	m6	heterospecific	heterospecific	48	3	16
19/11/2013	Mark	5	invaded	trym	403	Cirsium arvense	semidry	ni	m4	heterospecific	heterospecific	1	3	0.333333333
19/11/2013	Mark	5	invaded	trym	404	Cirsium arvense	semidry	Asteraceae	Cirsium arvense	conspecific	conspecific	1	3	0.333333333
19/11/2013	Mark	5	invaded	trym	404	Cirsium arvense	semidry	Apiaceae	Heracleum sphondylium	heterospecific	heterospecific	8	3	2.666666667
19/11/2013	Mark	5	invaded	trym	404	Cirsium arvense	semidry	Balsaminaceae	Impatiens glandulifera	heterospecific	HB	3	3	1
19/11/2013	Mark	5	invaded	trym	404	Cirsium arvense	semidry	ni	m6	heterospecific	heterospecific	168	3	56						408
19/11/2013	Mark	5	invaded	trym	404	Cirsium arvense	semidry	ni	m10	heterospecific	heterospecific	4	3	1.333333333
19/11/2013	Mark	5	invaded	trym	404	Cirsium arvense	semidry	ni	m5	heterospecific	heterospecific	1	3	0.333333333
19/11/2013	Mark	5	invaded	trym	404	Cirsium arvense	semidry	Geraniaceae	m9	heterospecific	heterospecific	3	3	1
19/11/2013	Mark	5	invaded	trym	405	Cirsium arvense	semidry	Balsaminaceae	Impatiens glandulifera	heterospecific	HB	1	3	0.333333333
19/11/2013	Mark	5	invaded	trym	405	Cirsium arvense	semidry	ni	m6	heterospecific	heterospecific	7	3	2.333333333
19/11/2013	Mark	5	invaded	trym	405	Cirsium arvense	semidry	ni	M1	heterospecific	heterospecific	1	3	0.333333333
19/11/2013	Mark	5	invaded	trym	406	Buddleja davidii	wet	Scrophulariaceae	Buddleja davidii	conspecific	conspecific	616	3	205.3333333
19/11/2013	Mark	5	invaded	trym	406	Buddleja davidii	wet	Asteraceae	Asteraceae 1	heterospecific	heterospecific	1	3	0.333333333
19/11/2013	Mark	5	invaded	trym	406	Buddleja davidii	wet	ni	M1	heterospecific	heterospecific	1	3	0.333333333
19/11/2013	Mark	5	invaded	trym	406	Buddleja davidii	wet	ni	m10	heterospecific	heterospecific	1	3	0.333333333
19/11/2013	Mark	5	invaded	trym	407	Heracleum sphondylium	wet	Apiaceae	Heracleum sphondylium	conspecific	conspecific	39	3	13
19/11/2013	Mark	5	invaded	trym	407	Heracleum sphondylium	wet	ni	m6	heterospecific	heterospecific	5	3	1.666666667
19/11/2013	Mark	5	invaded	trym	407	Heracleum sphondylium	wet	ni	m10	heterospecific	heterospecific	1	3	0.333333333
19/11/2013	Mark	5	invaded	trym	408	Heracleum sphondylium	wet	Apiaceae	Heracleum sphondylium	conspecific	conspecific	13	3	4.333333333
19/11/2013	Mark	5	invaded	trym	408	Heracleum sphondylium	wet	Asteraceae	Asteraceae 1	heterospecific	heterospecific	1	3	0.333333333
19/11/2013	Mark	5	invaded	trym	408	Heracleum sphondylium	wet	ni	m6	heterospecific	heterospecific	11	3	3.666666667
19/11/2013	Mark	5	invaded	trym	408	Heracleum sphondylium	wet	ni	m10	heterospecific	heterospecific	5	3	1.666666667
19/11/2013	Mark	5	invaded	trym	409	Circaea lutetiana	wet	Onagraceae	Circaea lutetiana	conspecific	conspecific	62	3	20.66666667
19/11/2013	Mark	5	invaded	trym	409	Circaea lutetiana	wet	Apiaceae	Heracleum sphondylium	heterospecific	heterospecific	1	3	0.333333333
19/11/2013	Mark	5	invaded	trym	409	Circaea lutetiana	wet	Asteraceae	Asteraceae 1	heterospecific	heterospecific	1	3	0.333333333
19/11/2013	Mark	5	invaded	trym	409	Circaea lutetiana	wet	ni	M1	heterospecific	heterospecific	6	3	2
19/11/2013	Mark	5	invaded	trym	410	Circaea lutetiana	wet	Onagraceae	Circaea lutetiana	conspecific	conspecific	181	3	60.33333333
19/11/2013	Mark	5	invaded	trym	410	Circaea lutetiana	wet	Apiaceae	Heracleum sphondylium	heterospecific	heterospecific	1	3	0.333333333
19/11/2013	Mark	5	invaded	trym	410	Circaea lutetiana	wet	ni	m6	heterospecific	heterospecific	12	3	4
19/11/2013	Mark	5	invaded	trym	411	Circaea lutetiana	wet	Onagraceae	Circaea lutetiana	conspecific	conspecific	169	3	56.33333333
19/11/2013	Mark	5	invaded	trym	411	Circaea lutetiana	wet	ni	M1	heterospecific	heterospecific	4	3	1.333333333
19/11/2013	Mark	5	invaded	trym	412	Circaea lutetiana	wet	Onagraceae	Circaea lutetiana	conspecific	conspecific	92	3	30.66666667
19/11/2013	Mark	5	invaded	trym	412	Circaea lutetiana	wet	Apiaceae	Heracleum sphondylium	heterospecific	heterospecific	1	3	0.333333333
19/11/2013	Mark	5	invaded	trym	412	Circaea lutetiana	wet	ni	m6	heterospecific	heterospecific	10	3	3.333333333
19/11/2013	Mark	5	invaded	trym	412	Circaea lutetiana	wet	ni	M1	heterospecific	heterospecific	4	3	1.333333333
19/11/2013	Mark	5	invaded	trym	412	Circaea lutetiana	wet	ni	m10	heterospecific	heterospecific	2	3	0.666666667
19/11/2013	Mark	5	invaded	trym	413	Circaea lutetiana	wet	Onagraceae	Circaea lutetiana	conspecific	conspecific	88	3	29.33333333
19/11/2013	Mark	5	invaded	trym	413	Circaea lutetiana	wet	ni	M1	heterospecific	heterospecific	4	3	1.333333333
19/11/2013	Mark	5	invaded	trym	414	Circaea lutetiana	wet	Onagraceae	Circaea lutetiana	conspecific	conspecific	275	3	91.66666667
19/11/2013	Mark	5	invaded	trym	414	Circaea lutetiana	wet	Apiaceae	Heracleum sphondylium	heterospecific	heterospecific	1	3	0.333333333
19/11/2013	Mark	5	invaded	trym	414	Circaea lutetiana	wet	ni	M1	heterospecific	heterospecific	3	3	1
19/11/2013	Mark	5	invaded	trym	414	Circaea lutetiana	wet	ni	m10	heterospecific	heterospecific	3	3	1
19/11/2013	Mark	5	invaded	trym	415	Circaea lutetiana	wet	Apiaceae	Heracleum sphondylium	heterospecific	heterospecific	1	3	0.333333333
20/11/2013	Mark	5	invaded	trym	416	Circaea lutetiana	wet	Onagraceae	Circaea lutetiana	conspecific	conspecific	103	3	34.33333333
20/11/2013	Mark	5	invaded	trym	416	Circaea lutetiana	wet	Asteraceae	Sonchus asper	heterospecific	heterospecific	1	3	0.333333333
20/11/2013	Mark	5	invaded	trym	417	Circaea lutetiana	wet	Onagraceae	Circaea lutetiana	conspecific	conspecific	58	3	19.33333333
20/11/2013	Mark	5	invaded	trym	417	Circaea lutetiana	wet	Apiaceae	Heracleum sphondylium	heterospecific	heterospecific	2	3	0.666666667
20/11/2013	Mark	5	invaded	trym	417	Circaea lutetiana	wet	ni	m6	heterospecific	heterospecific	130	3	43.33333333
20/11/2013	Mark	5	invaded	trym	418	Circaea lutetiana	wet	Onagraceae	Circaea lutetiana	conspecific	conspecific	60	3	20
20/11/2013	Mark	5	invaded	trym	418	Circaea lutetiana	wet	Apiaceae	Heracleum sphondylium	heterospecific	heterospecific	1	3	0.333333333
20/11/2013	Mark	5	invaded	trym	418	Circaea lutetiana	wet	ni	m6	heterospecific	heterospecific	2	3	0.666666667
20/11/2013	Mark	5	invaded	trym	419	Circaea lutetiana	wet	Onagraceae	Circaea lutetiana	conspecific	conspecific	72	3	24
20/11/2013	Mark	5	invaded	trym	419	Circaea lutetiana	wet	ni	M1	heterospecific	heterospecific	1	3	0.333333333
20/11/2013	Mark	5	invaded	trym	420	Circaea lutetiana	wet	Onagraceae	Circaea lutetiana	conspecific	conspecific	151	3	50.33333333
20/11/2013	Mark	5	invaded	trym	420	Circaea lutetiana	wet	Apiaceae	Heracleum sphondylium	heterospecific	heterospecific	3	3	1
20/11/2013	Mark	5	invaded	trym	420	Circaea lutetiana	wet	ni	M1	heterospecific	heterospecific	17	3	5.666666667
20/11/2013	Mark	5	invaded	trym	420	Circaea lutetiana	wet	Asteraceae	Sonchus asper	heterospecific	heterospecific	2	3	0.666666667
20/11/2013	Mark	5	invaded	trym	420	Circaea lutetiana	wet	ni	m10	heterospecific	heterospecific	1	3	0.333333333
20/11/2013	Mark	5	invaded	trym	421	Vicia sepium	wet	Fabaceae	Vicia sepium	conspecific	conspecific	6906	3	2302
20/11/2013	Mark	5	invaded	trym	422	Arctium minus	semidry	Asteraceae	Arctium minus	conspecific	conspecific	1647	3	549
20/11/2013	Mark	5	invaded	trym	422	Arctium minus	semidry	Fabaceae	Vicia sepium	heterospecific	heterospecific	22	3	7.333333333
20/11/2013	Mark	5	invaded	trym	422	Arctium minus	semidry	ni	m6	heterospecific	heterospecific	2	3	0.666666667
20/11/2013	Mark	6	non-invaded	trym	423	Epilobium hirsutum	dry	Onagraceae	Epilobium hirsutum	conspecific	conspecific	136	1	136
20/11/2013	Mark	6	non-invaded	trym	423	Epilobium hirsutum	dry	Apiaceae	Circaea lutetiana	heterospecific	heterospecific	6	1	6
20/11/2013	Mark	6	non-invaded	trym	423	Epilobium hirsutum	dry	ni	m6	heterospecific	heterospecific	67	1	67
20/11/2013	Mark	6	non-invaded	trym	423	Epilobium hirsutum	dry	Apiaceae	Heracleum sphondylium	heterospecific	heterospecific	1	1	1
20/11/2013	Mark	6	non-invaded	trym	424	Epilobium hirsutum	dry	Onagraceae	Epilobium hirsutum	conspecific	conspecific	91	3	30.33333333
20/11/2013	Mark	6	non-invaded	trym	424	Epilobium hirsutum	dry	Convolvulaceae	Calystegia sepium	heterospecific	heterospecific	1	3	0.333333333
20/11/2013	Mark	6	non-invaded	trym	424	Epilobium hirsutum	dry	ni	m6	heterospecific	heterospecific	314	3	104.6666667
20/11/2013	Mark	6	non-invaded	trym	425	Epilobium hirsutum	dry	Onagraceae	Epilobium hirsutum	conspecific	conspecific	14	1	14
20/11/2013	Mark	6	non-invaded	trym	425	Epilobium hirsutum	dry	Apiaceae	Heracleum sphondylium	heterospecific	heterospecific	13	1	13
20/11/2013	Mark	6	non-invaded	trym	425	Epilobium hirsutum	dry	ni	m6	heterospecific	heterospecific	39	1	39
21/11/2013	Mark	6	non-invaded	trym	426	Epilobium hirsutum	dry	Onagraceae	Epilobium hirsutum	conspecific	conspecific	347	3	115.6666667
21/11/2013	Mark	6	non-invaded	trym	426	Epilobium hirsutum	dry	ni	m6	heterospecific	heterospecific	639	3	213
21/11/2013	Mark	6	non-invaded	trym	426	Epilobium hirsutum	dry	Convolvulaceae	Calystegia sepium	heterospecific	heterospecific	19	3	6.333333333
21/11/2013	Mark	6	non-invaded	trym	426	Epilobium hirsutum	dry	Asteraceae	Asteraceae 1	heterospecific	heterospecific	4	3	1.333333333
21/11/2013	Mark	6	non-invaded	trym	427	Epilobium hirsutum	dry	Onagraceae	Epilobium hirsutum	conspecific	conspecific	358	1	358
21/11/2013	Mark	6	non-invaded	trym	427	Epilobium hirsutum	dry	ni	m6	heterospecific	heterospecific	50	1	50
21/11/2013	Mark	6	non-invaded	trym	427	Epilobium hirsutum	dry	Asteraceae	Asteraceae 1	heterospecific	heterospecific	2	1	2
21/11/2013	Mark	6	non-invaded	trym	428	Epilobium hirsutum	dry	Onagraceae	Epilobium hirsutum	conspecific	conspecific	48	3	16
21/11/2013	Mark	6	non-invaded	trym	428	Epilobium hirsutum	dry	ni	m6	heterospecific	heterospecific	320	3	106.6666667
21/11/2013	Mark	6	non-invaded	trym	428	Epilobium hirsutum	dry	Asteraceae	Asteraceae 1	heterospecific	heterospecific	11	3	3.666666667
21/11/2013	Mark	6	non-invaded	trym	429	Epilobium hirsutum	dry	Onagraceae	Epilobium hirsutum	conspecific	conspecific	146	3	48.66666667
21/11/2013	Mark	6	non-invaded	trym	429	Epilobium hirsutum	dry	ni	m6	heterospecific	heterospecific	331	3	110.3333333
21/11/2013	Mark	6	non-invaded	trym	429	Epilobium hirsutum	dry	Apiaceae	Heracleum sphondylium	heterospecific	heterospecific	26	3	8.666666667
21/11/2013	Mark	6	non-invaded	trym	429	Epilobium hirsutum	dry	Balsaminaceae	Impatiens glandulifera	heterospecific	HB	2	3	0.666666667
21/11/2013	Mark	6	non-invaded	trym	429	Epilobium hirsutum	dry	ni	m14	heterospecific	heterospecific	1	3	0.333333333
21/11/2013	Mark	6	non-invaded	trym	430	Epilobium hirsutum	dry	Onagraceae	Epilobium hirsutum	conspecific	conspecific	28	1	28
21/11/2013	Mark	6	non-invaded	trym	430	Epilobium hirsutum	dry	Apiaceae	Heracleum sphondylium	heterospecific	heterospecific	444	1	444
21/11/2013	Mark	6	non-invaded	trym	430	Epilobium hirsutum	dry	ni	m6	heterospecific	heterospecific	148	1	148
21/11/2013	Mark	6	non-invaded	trym	430	Epilobium hirsutum	dry	ni	M1	heterospecific	heterospecific	3	1	3
21/11/2013	Mark	6	non-invaded	trym	430	Epilobium hirsutum	dry	Asteraceae	Asteraceae 1	heterospecific	heterospecific	1	1	1
21/11/2013	Mark	6	non-invaded	trym	430	Epilobium hirsutum	dry	Asteraceae	Sonchus asper	heterospecific	heterospecific	1	1	1
21/11/2013	Mark	6	non-invaded	trym	431	Circaea lutetiana	wet	Onagraceae	Circaea lutetiana	conspecific	conspecific	57	3	19
21/11/2013	Mark	6	non-invaded	trym	431	Circaea lutetiana	wet	ni	m6	heterospecific	heterospecific	11	3	3.666666667
21/11/2013	Mark	6	non-invaded	trym	431	Circaea lutetiana	wet	ni	m10	heterospecific	heterospecific	1	3	0.333333333
21/11/2013	Mark	6	non-invaded	trym	432	Circaea lutetiana	wet	Onagraceae	Circaea lutetiana	conspecific	conspecific	87	3	29
21/11/2013	Mark	6	non-invaded	trym	432	Circaea lutetiana	wet	ni	m6	heterospecific	heterospecific	95	3	31.66666667
21/11/2013	Mark	6	non-invaded	trym	433	Heracleum sphondylium	wet	Apiaceae	Heracleum sphondylium	conspecific	conspecific	14	3	4.666666667
21/11/2013	Mark	6	non-invaded	trym	433	Heracleum sphondylium	wet	ni	m6	heterospecific	heterospecific	1	3	0.333333333
21/11/2013	Mark	6	non-invaded	trym	434	Heracleum sphondylium	wet	Apiaceae	Heracleum sphondylium	conspecific	conspecific	61	3	20.33333333
21/11/2013	Mark	6	non-invaded	trym	434	Heracleum sphondylium	wet	Asteraceae	Asteraceae 1	heterospecific	heterospecific	1	3	0.333333333
21/11/2013	Mark	6	non-invaded	trym	434	Heracleum sphondylium	wet	Onagraceae	Epilobium hirsutum	heterospecific	heterospecific	1	3	0.333333333
21/11/2013	Mark	6	non-invaded	trym	434	Heracleum sphondylium	wet	ni	M1	heterospecific	heterospecific	3	3	1
21/11/2013	Mark	6	non-invaded	trym	435	Heracleum sphondylium	wet	Onagraceae	Heracleum sphondylium	conspecific	conspecific	39	3	13
21/11/2013	Mark	6	non-invaded	trym	435	Heracleum sphondylium	wet	Onagraceae	Epilobium hirsutum	heterospecific	heterospecific	4	3	1.333333333
21/11/2013	Mark	6	non-invaded	trym	435	Heracleum sphondylium	wet	ni	m6	heterospecific	heterospecific	10	3	3.333333333
21/11/2013	Mark	6	non-invaded	trym	436	Heracleum sphondylium	wet	Onagraceae	Heracleum sphondylium	conspecific	conspecific	21	3	7
21/11/2013	Mark	6	non-invaded	trym	436	Heracleum sphondylium	wet	Onagraceae	Epilobium hirsutum	heterospecific	heterospecific	4	3	1.333333333
21/11/2013	Mark	6	non-invaded	trym	436	Heracleum sphondylium	wet	ni	m6	heterospecific	heterospecific	3	3	1
21/11/2013	Mark	6	non-invaded	trym	437	Heracleum sphondylium	wet	Onagraceae	Heracleum sphondylium	conspecific	conspecific	35	3	11.66666667
21/11/2013	Mark	6	non-invaded	trym	437	Heracleum sphondylium	wet	Asteraceae	Asteraceae 1	heterospecific	heterospecific	1	3	0.333333333
21/11/2013	Mark	6	non-invaded	trym	437	Heracleum sphondylium	wet	ni	m6	heterospecific	heterospecific	3	3	1
21/11/2013	Mark	6	non-invaded	trym	438	Stachys sylvatica	dry	Lamiaceae	Stachys sylvatica	conspecific	conspecific	205	1	205
21/11/2013	Mark	6	non-invaded	trym	439	Stachys sylvatica	dry	Lamiaceae	Stachys sylvatica	conspecific	conspecific	8	1	8
21/11/2013	Mark	6	non-invaded	trym	440	Stachys sylvatica	dry	Lamiaceae	Stachys sylvatica	conspecific	conspecific	3	1	3
21/11/2013	Mark	6	non-invaded	trym	440	Stachys sylvatica	dry	Asteraceae	Asteraceae 1	heterospecific	heterospecific	1	1	1
21/11/2013	Mark	6	non-invaded	trym	440	Stachys sylvatica	dry	Apiaceae	Heracleum sphondylium	heterospecific	heterospecific	1	1	1
21/11/2013	Mark	6	non-invaded	trym	441	Stachys sylvatica	dry					0	1	0
22/11/2013	Mark	6	non-invaded	trym	442	Stachys sylvatica	dry	Lamiaceae	Stachys sylvatica	conspecific	conspecific	15	2	7.5
22/11/2013	Mark	6	non-invaded	trym	442	Stachys sylvatica	dry	ni	M1	heterospecific	heterospecific	2	2	1
22/11/2013	Mark	6	non-invaded	trym	442	Stachys sylvatica	dry	ni	m6	heterospecific	heterospecific	3	2	1.5
22/11/2013	Mark	6	non-invaded	trym	443	Stachys sylvatica	dry	Lamiaceae	Stachys sylvatica	conspecific	conspecific	339	2	169.5
22/11/2013	Mark	6	non-invaded	trym	443	Stachys sylvatica	dry	ni	M1	heterospecific	heterospecific	2	2	1
22/11/2013	Mark	6	non-invaded	trym	444	Stachys sylvatica	dry	Lamiaceae	Stachys sylvatica	conspecific	conspecific	53	2	26.5
22/11/2013	Mark	6	non-invaded	trym	444	Stachys sylvatica	dry	ni	M1	heterospecific	heterospecific	1	2	0.5
22/11/2013	Mark	6	non-invaded	trym	445	Stachys sylvatica	dry	Lamiaceae	Stachys sylvatica	conspecific	conspecific	49	3	16.33333333
22/11/2013	Mark	6	non-invaded	trym	445	Stachys sylvatica	dry	Apiaceae	Heracleum sphondylium	heterospecific	heterospecific	1	3	0.333333333
22/11/2013	Mark	6	non-invaded	trym	445	Stachys sylvatica	dry	Asteraceae	Taraxacum officinale	heterospecific	heterospecific	1	3	0.333333333
22/11/2013	Mark	6	non-invaded	trym	445	Stachys sylvatica	dry	ni	M1	heterospecific	heterospecific	3	3	1
22/11/2013	Mark	6	non-invaded	trym	446	Stachys sylvatica	dry	Lamiaceae	Stachys sylvatica	conspecific	conspecific	30	1	30
22/11/2013	Mark	6	non-invaded	trym	446	Stachys sylvatica	dry	ni	M1	heterospecific	heterospecific	1	1	1
21/11/2013	Carine	6	non-invaded	trym	447	Stachys sylvatica	dry	Lamiaceae	Stachys sylvatica	conspecific	conspecific	229	1	229
21/11/2013	Carine	6	non-invaded	trym	448	Stachys sylvatica	dry	Lamiaceae	Stachys sylvatica	conspecific	conspecific	91	1	91
21/11/2013	Carine	6	non-invaded	trym	448	Stachys sylvatica	dry	ni	M4	heterospecific	heterospecific	152	1	152
21/11/2013	Carine	6	non-invaded	trym	449	Stachys sylvatica	dry	ni	M11	heterospecific	heterospecific	1	1	1
21/11/2013	Carine	6	non-invaded	trym	449	Stachys sylvatica	dry	Lamiaceae	Stachys sylvatica	conspecific	conspecific	35	1	35
21/11/2013	Carine	6	non-invaded	trym	450	Stachys sylvatica	dry	Lamiaceae	Stachys sylvatica	conspecific	conspecific	63	1	63
21/11/2013	Carine	6	non-invaded	trym	451	Stachys sylvatica	dry	Lamiaceae	Stachys sylvatica	conspecific	conspecific	44	2	22
21/11/2013	Carine	6	non-invaded	trym	451	Stachys sylvatica	dry	ni	M13	heterospecific	heterospecific	2	2	1
21/11/2013	Carine	6	non-invaded	trym	452	Stachys sylvatica	dry	Lamiaceae	Stachys sylvatica	conspecific	conspecific	441	1	441
21/11/2013	Carine	6	non-invaded	trym	453	Stachys sylvatica	dry	Lamiaceae	Stachys sylvatica	conspecific	conspecific	112	3	37.33333333
21/11/2013	Carine	6	non-invaded	trym	454	Stachys sylvatica	dry	Lamiaceae	Stachys sylvatica	conspecific	conspecific	167	2	83.5
21/11/2013	Carine	6	non-invaded	trym	455	Stachys sylvatica	dry	Lamiaceae	Stachys sylvatica	conspecific	conspecific	95	2	47.5
21/11/2013	Carine	6	non-invaded	trym	456	Stachys sylvatica	dry	Lamiaceae	Stachys sylvatica	conspecific	conspecific	17	1	17
21/11/2013	Carine	6	non-invaded	trym	457	Stachys sylvatica	dry	Lamiaceae	Stachys sylvatica	conspecific	conspecific	490	2	245
21/11/2013	Carine	6	non-invaded	trym	457	Stachys sylvatica	dry	ni	M13	heterospecific	heterospecific	1	2	0.5
21/11/2013	Carine	6	non-invaded	trym	458	Stachys sylvatica	dry	Lamiaceae	Stachys sylvatica	conspecific	conspecific	2	2	1
21/11/2013	Carine	6	non-invaded	trym	458	Stachys sylvatica	dry	Onagraceae	Circaea lutetiana	heterospecific	heterospecific	3	2	1.5
21/11/2013	Carine	6	non-invaded	trym	459	Stachys sylvatica	dry	Lamiaceae	Stachys sylvatica	conspecific	conspecific	369	2	184.5
21/11/2013	Carine	6	non-invaded	trym	459	Stachys sylvatica	dry	Asteraceae	Asteraceae 1	heterospecific	heterospecific	1	2	0.5
21/11/2013	Carine	6	non-invaded	trym	460	Stachys sylvatica	dry	Lamiaceae	Stachys sylvatica	conspecific	conspecific	66	2	33
21/11/2013	Carine	6	non-invaded	trym	460	Stachys sylvatica	dry	ni	M13	heterospecific	heterospecific	8	2	4
21/11/2013	Carine	6	non-invaded	trym	460	Stachys sylvatica	dry	Caryophyllaceae	Silene dioica	heterospecific	heterospecific	2	2	1
21/11/2013	Carine	6	non-invaded	trym	461	Stachys sylvatica	dry	Fabaceae	ni	heterospecific	heterospecific	3	2	1.5
21/11/2013	Carine	6	non-invaded	trym	461	Stachys sylvatica	dry	Lamiaceae	Stachys sylvatica	conspecific	conspecific	74	2	37
21/11/2013	Carine	6	non-invaded	trym	462	Stachys sylvatica	dry	Lamiaceae	Stachys sylvatica	conspecific	conspecific	9	1	9
21/11/2013	Carine	6	non-invaded	trym	462	Stachys sylvatica	dry	ni	M13	heterospecific	heterospecific	1	1	1
21/11/2013	Carine	6	non-invaded	trym	463	Stachys sylvatica	dry	Lamiaceae	Stachys sylvatica	conspecific	conspecific	30	2	15
21/11/2013	Carine	6	non-invaded	trym	464	Stachys sylvatica	dry	Lamiaceae	Stachys sylvatica	conspecific	conspecific	35	1	35
21/11/2013	Carine	6	non-invaded	trym	464	Stachys sylvatica	dry	ni	M4	heterospecific	heterospecific	7	1	7
21/11/2013	Carine	6	non-invaded	trym	465	Stachys sylvatica	dry	Lamiaceae	Stachys sylvatica	conspecific	conspecific	204	3	68
21/11/2013	Carine	6	non-invaded	trym	465	Stachys sylvatica	dry	ni	M13	heterospecific	heterospecific	100	3	33.33333333
21/11/2013	Carine	6	non-invaded	trym	466	Stachys sylvatica	dry	Lamiaceae	Stachys sylvatica	conspecific	conspecific	58	2	29
21/11/2013	Carine	6	non-invaded	trym	466	Stachys sylvatica	dry	Asteraceae	Asteraceae 1	heterospecific	heterospecific	2	2	1
21/11/2013	Carine	6	non-invaded	trym	466	Stachys sylvatica	dry	Asteraceae	Sonchus type	heterospecific	heterospecific	18	2	9
21/11/2013	Carine	6	non-invaded	trym	466	Stachys sylvatica	dry	ni	M13	heterospecific	heterospecific	3	2	1.5
21/11/2013	Carine	6	non-invaded	trym	467	Stachys sylvatica	dry	Lamiaceae	Stachys sylvatica	conspecific	conspecific	365	1	365
21/11/2013	Carine	6	non-invaded	trym	467	Stachys sylvatica	dry	ni	M13	heterospecific	heterospecific	64	1	64
21/11/2013	Carine	6	non-invaded	trym	467	Stachys sylvatica	dry	Asteraceae	Asteraceae 1	heterospecific	heterospecific	1	1	1
21/11/2013	Carine	6	non-invaded	trym	468	Stachys sylvatica	dry	Lamiaceae	Stachys sylvatica	conspecific	conspecific	59	2	29.5
21/11/2013	Carine	6	non-invaded	trym	468	Stachys sylvatica	dry	ni	m13	heterospecific	heterospecific	1	2	0.5
21/11/2013	Carine	6	non-invaded	trym	469	Stachys sylvatica	dry	Lamiaceae	Stachys sylvatica	conspecific	conspecific	79	2	39.5
21/11/2013	Carine	6	non-invaded	trym	470	Stachys sylvatica	dry	Lamiaceae	Stachys sylvatica	conspecific	conspecific	90	2	45
21/11/2013	Carine	6	non-invaded	trym	470	Stachys sylvatica	dry	Fabaceae	ni	heterospecific	heterospecific	3	2	1.5
21/11/2013	Carine	6	non-invaded	trym	470	Stachys sylvatica	dry	ni	M13	heterospecific	heterospecific	1	2	0.5
21/11/2013	Carine	6	non-invaded	trym	471	Stachys sylvatica	dry	Lamiaceae	Stachys sylvatica	conspecific	conspecific	117	2	58.5
21/11/2013	Carine	6	non-invaded	trym	471	Stachys sylvatica	dry	Asteraceae	Asteraceae 1	heterospecific	heterospecific	1	2	0.5
21/11/2013	Carine	6	non-invaded	trym	471	Stachys sylvatica	dry	ni	M13	heterospecific	heterospecific	1	2	0.5
21/11/2013	Carine	6	non-invaded	trym	471	Stachys sylvatica	dry	Lamiaceae	Stachys sylvatica	conspecific	conspecific	82	2	41
21/11/2013	Carine	6	non-invaded	trym	471	Stachys sylvatica	dry	ni	M13	heterospecific	heterospecific	1	2	0.5
21/11/2013	Carine	6	non-invaded	trym	471	Stachys sylvatica	dry	Apiaceae	Heracleum sphondylium	heterospecific	heterospecific	1	2	0.5
21/11/2013	Carine	6	non-invaded	trym	472	Stachys sylvatica	dry	Lamiaceae	Stachys sylvatica	conspecific	conspecific	343	2	171.5
21/11/2013	Carine	6	non-invaded	trym	472	Stachys sylvatica	dry	Apiaceae	Heracleum sphondylium	heterospecific	heterospecific	1	2	0.5
21/11/2013	Carine	6	non-invaded	trym	473	Stachys sylvatica	dry	Lamiaceae	Stachys sylvatica	conspecific	conspecific	10	1	10
21/11/2013	Carine	6	non-invaded	trym	473	Stachys sylvatica	dry	Fabaceae	ni	heterospecific	heterospecific	1	1	1
21/11/2013	Carine	6	non-invaded	trym	474	Stachys sylvatica	dry	Lamiaceae	Stachys sylvatica	conspecific	conspecific	23	3	7.666666667
21/11/2013	Carine	6	non-invaded	trym	474	Stachys sylvatica	dry	Onagraceae	Circaea lutetiana	heterospecific	heterospecific	1	3	0.333333333
21/11/2013	Carine	6	non-invaded	trym	475	Stachys sylvatica	dry	Lamiaceae	Stachys sylvatica	conspecific	conspecific	1	1	1
21/11/2013	Carine	6	non-invaded	trym	475	Stachys sylvatica	dry	ni	M13	heterospecific	heterospecific	1	1	1
21/11/2013	Carine	6	non-invaded	trym	475	Stachys sylvatica	dry	ni	M6	heterospecific	heterospecific	1	1	1
21/11/2013	Carine	6	non-invaded	trym	476	Stachys sylvatica	dry	Lamiaceae	Stachys sylvatica	conspecific	conspecific	9	3	3
19/11/2013	Carine	6	non-invaded	trym	477	Epilobium parviflorum	dry	Onagraceae	Epilobium parviflorum	conspecific	conspecific	847	2	423.5
19/11/2013	Carine	6	non-invaded	trym	477	Epilobium parviflorum	dry	ni	M13	heterospecific	heterospecific	2	2	1
19/11/2013	Carine	6	non-invaded	trym	477	Epilobium parviflorum	dry	ni	M4	heterospecific	heterospecific	1	2	0.5
20/11/2013	Carine	6	non-invaded	trym	478	Stachys sylvatica	dry	Lamiaceae	Stachys sylvatica	conspecific	conspecific	20	1	20
20/11/2013	Carine	6	non-invaded	trym	478	Stachys sylvatica	dry	Onagraceae	Epilobium	heterospecific	heterospecific	1	1	1
20/11/2013	Carine	6	non-invaded	trym	478	Stachys sylvatica	dry	ni	M4	heterospecific	heterospecific	2	1	2
20/11/2013	Carine	6	non-invaded	trym	478	Stachys sylvatica	dry	Fabaceae	ni	heterospecific	heterospecific	2	1	2
21/11/2013	Carine	6	non-invaded	trym	479	Epilobium parviflorum	dry	Onagraceae	Epilobium parviflorum	conspecific	conspecific	590	2	295
21/11/2013	Carine	6	non-invaded	trym	479	Epilobium parviflorum	dry	Fabaceae	ni	heterospecific	heterospecific	54	2	27
21/11/2013	Carine	6	non-invaded	trym	479	Epilobium parviflorum	dry	ni	M4	heterospecific	heterospecific	1	2	0.5
21/11/2013	Carine	6	non-invaded	trym	479	Epilobium parviflorum	dry	ni	M5	heterospecific	heterospecific	1	2	0.5
21/11/2013	Carine	6	non-invaded	trym	479	Epilobium parviflorum	dry	ni	M1	heterospecific	heterospecific	4	2	2
21/11/2013	Carine	6	non-invaded	trym	480	Epilobium parviflorum	dry	Onagraceae	Epilobium parviflorum	conspecific	conspecific	826	2	413
21/11/2013	Carine	6	non-invaded	trym	480	Epilobium parviflorum	dry	Asteraceae	Asteraceae 4	heterospecific	heterospecific	1	2	0.5
21/11/2013	Carine	6	non-invaded	trym	480	Epilobium parviflorum	dry	Fabaceae	ni	heterospecific	heterospecific	4	2	2
20/11/2013	Carine	6	non-invaded	trym	481	Epilobium parviflorum	dry					0	1	0
20/11/2013	Carine	6	non-invaded	trym	482	Epilobium parviflorum	dry	Onagraceae	Epilobium parviflorum	conspecific	conspecific	1378	3	459.3333333
20/11/2013	Carine	6	non-invaded	trym	482	Epilobium parviflorum	dry	Fabaceae	ni	heterospecific	heterospecific	44	3	14.66666667
20/11/2013	Carine	6	non-invaded	trym	482	Epilobium parviflorum	dry	ni	M13	heterospecific	heterospecific	1	3	0.333333333
20/11/2013	Carine	6	non-invaded	trym	483	Epilobium parviflorum	dry	Onagraceae	Epilobium parviflorum	conspecific	conspecific	271	1	271
20/11/2013	Carine	6	non-invaded	trym	483	Epilobium parviflorum	dry	ni	M4	heterospecific	heterospecific	168	1	168
20/11/2013	Carine	6	non-invaded	trym	483	Epilobium parviflorum	dry	ni	M11	heterospecific	heterospecific	1	1	1
20/11/2013	Carine	6	non-invaded	trym	483	Epilobium parviflorum	dry	Asteraceae	Asteraceae 1	heterospecific	heterospecific	1	1	1
20/11/2013	Carine	6	non-invaded	trym	484	Epilobium parviflorum	dry	Onagraceae	Epilobium parviflorum	conspecific	conspecific	1494	3	498
20/11/2013	Carine	6	non-invaded	trym	484	Epilobium parviflorum	dry	ni	M13	heterospecific	heterospecific	1	3	0.333333333
20/11/2013	Carine	6	non-invaded	trym	485	Epilobium parviflorum	dry	Onagraceae	Epilobium parviflorum	conspecific	conspecific	377	1	377
20/11/2013	Carine	6	non-invaded	trym	485	Epilobium parviflorum	dry	ni	M1	heterospecific	heterospecific	6	1	6
20/11/2013	Carine	6	non-invaded	trym	486	Epilobium parviflorum	dry	Onagraceae	Epilobium parviflorum	conspecific	conspecific	703	2	351.5
20/11/2013	Carine	6	non-invaded	trym	487	Epilobium parviflorum	dry	Onagraceae	Epilobium parviflorum	conspecific	conspecific	659	3	219.6666667
20/11/2013	Carine	6	non-invaded	trym	487	Epilobium parviflorum	dry	ni	M1	heterospecific	heterospecific	18	3	6
20/11/2013	Carine	6	non-invaded	trym	487	Epilobium parviflorum	dry	ni	M13	heterospecific	heterospecific	4	3	1.333333333
20/11/2013	Carine	6	non-invaded	trym	488	Epilobium parviflorum	dry	Onagraceae	Epilobium parviflorum	conspecific	conspecific	841	2	420.5
20/11/2013	Carine	6	non-invaded	trym	488	Epilobium parviflorum	dry	Caryophyllaceae	Silene dioica	heterospecific	heterospecific	1	2	0.5
20/11/2013	Carine	6	non-invaded	trym	488	Epilobium parviflorum	dry	Asteraceae	Cirsium type	heterospecific	heterospecific	2	2	1
20/11/2013	Carine	6	non-invaded	trym	488	Epilobium parviflorum	dry	ni	M13	heterospecific	heterospecific	1	2	0.5
20/11/2013	Carine	6	non-invaded	trym	488	Epilobium parviflorum	dry	ni	M12	heterospecific	heterospecific	10	2	5
20/11/2013	Carine	6	non-invaded	trym	489	Epilobium parviflorum	dry	Onagraceae	Epilobium parviflorum	conspecific	conspecific	1447	3	482.3333333
20/11/2013	Carine	6	non-invaded	trym	489	Epilobium parviflorum	dry	Apiaceae	Heracleum sphondylium	heterospecific	heterospecific	1	3	0.333333333
20/11/2013	Carine	6	non-invaded	trym	490	Epilobium parviflorum	dry	Onagraceae	Epilobium parviflorum	conspecific	conspecific	836	2	418
20/11/2013	Carine	6	non-invaded	trym	490	Epilobium parviflorum	dry	ni	M6	heterospecific	heterospecific	1	2	0.5
20/11/2013	Carine	6	non-invaded	trym	490	Epilobium parviflorum	dry	ni	M13	heterospecific	heterospecific	2	2	1
20/11/2013	Carine	6	non-invaded	trym	491	Epilobium parviflorum	dry	Onagraceae	Epilobium parviflorum	conspecific	conspecific	591	3	197
20/11/2013	Carine	6	non-invaded	trym	491	Epilobium parviflorum	dry	Balsaminaceae	Impatiens glandulifera	heterospecific	HB	1	3	0.333333333
20/11/2013	Carine	6	non-invaded	trym	491	Epilobium parviflorum	dry	Apiaceae	Heracleum sphondylium	heterospecific	heterospecific	1	3	0.333333333
20/11/2013	Carine	6	non-invaded	trym	491	Epilobium parviflorum	dry	ni	M1	heterospecific	heterospecific	2	1	2
20/11/2013	Carine	6	non-invaded	trym	492	Epilobium parviflorum	dry	Onagraceae	Epilobium parviflorum	conspecific	conspecific	8	1	8
20/11/2013	Carine	6	non-invaded	trym	492	Epilobium parviflorum	dry	ni	M13	heterospecific	heterospecific	1	1	1
19/11/2013	Carine	6	non-invaded	trym	493	Epilobium parviflorum	dry	Onagraceae	Epilobium parviflorum	conspecific	conspecific	107	1	107
19/11/2013	Carine	6	non-invaded	trym	493	Epilobium parviflorum	dry	ni	M1	heterospecific	heterospecific	6	1	6
19/11/2013	Carine	6	non-invaded	trym	494	Epilobium parviflorum	dry	ni	M6	heterospecific	heterospecific	129	1	129
19/11/2013	Carine	6	non-invaded	trym	494	Epilobium parviflorum	dry	Onagraceae	Epilobium parviflorum	conspecific	conspecific	519	1	519
19/11/2013	Carine	6	non-invaded	trym	494	Epilobium parviflorum	dry	ni	M4	heterospecific	heterospecific	67	1	67
19/11/2013	Carine	6	non-invaded	trym	495	Epilobium parviflorum	dry	Onagraceae	Epilobium parviflorum	conspecific	conspecific	284	1	284
19/11/2013	Carine	6	non-invaded	trym	496	Epilobium parviflorum	dry	Onagraceae	Epilobium parviflorum	conspecific	conspecific	401	1	401
19/11/2013	Carine	6	non-invaded	trym	496	Epilobium parviflorum	dry	Asteraceae	Cirsium type	heterospecific	heterospecific	2	1	2
19/11/2013	Carine	6	non-invaded	trym	497	Epilobium parviflorum	dry	Onagraceae	Epilobium parviflorum	conspecific	conspecific	81	1	81
19/11/2013	Carine	6	non-invaded	trym	497	Epilobium parviflorum	dry	ni	M1	heterospecific	heterospecific	8	1	8
19/11/2013	Carine	6	non-invaded	trym	498	Epilobium parviflorum	dry	Onagraceae	Epilobium parviflorum	conspecific	conspecific	410	1	410
19/11/2013	Carine	6	non-invaded	trym	499	Epilobium parviflorum	dry	Onagraceae	Epilobium parviflorum	conspecific	conspecific	733	2	366.5
19/11/2013	Carine	6	non-invaded	trym	499	Epilobium parviflorum	dry	ni	M1	heterospecific	heterospecific	1	2	0.5
19/11/2013	Carine	6	non-invaded	trym	500	Epilobium parviflorum	dry	Onagraceae	Epilobium parviflorum	conspecific	conspecific	1011	2	505.5
19/11/2013	Carine	6	non-invaded	trym	500	Epilobium parviflorum	dry	ni	M13	heterospecific	heterospecific	1	2	0.5
19/11/2013	Carine	6	non-invaded	trym	500	Epilobium parviflorum	dry	Fabaceae	Trifolium	heterospecific	heterospecific	3	2	1.5
19/11/2013	Carine	6	non-invaded	trym	501	Epilobium parviflorum	dry	Onagraceae	Epilobium parviflorum	conspecific	conspecific	293	1	293
19/11/2013	Carine	6	non-invaded	trym	501	Epilobium parviflorum	dry	ni	M4	heterospecific	heterospecific	17	1	17
19/11/2013	Carine	6	non-invaded	trym	501	Epilobium parviflorum	dry	Fabaceae	ni	heterospecific	heterospecific	3	1	3
19/11/2013	Carine	6	non-invaded	trym	502	Epilobium parviflorum	dry	Onagraceae	Epilobium parviflorum	conspecific	conspecific	260	1	260
19/11/2013	Carine	6	non-invaded	trym	502	Epilobium parviflorum	dry	ni	M6	heterospecific	heterospecific	2	1	2
19/11/2013	Carine	6	non-invaded	trym	503	Epilobium parviflorum	dry	Onagraceae	Epilobium parviflorum	conspecific	conspecific	186	3	62
19/11/2013	Carine	6	non-invaded	trym	503	Epilobium parviflorum	dry	Fabaceae	ni	heterospecific	heterospecific	113	3	37.66666667
19/11/2013	Carine	6	non-invaded	trym	503	Epilobium parviflorum	dry	ni	M1	heterospecific	heterospecific	5	3	1.666666667
19/11/2013	Carine	6	non-invaded	trym	503	Epilobium parviflorum	dry	Asteraceae	Asteraceae 4	heterospecific	heterospecific	3	3	1
19/11/2013	Carine	6	non-invaded	trym	504	Epilobium parviflorum	dry	Onagraceae	Epilobium parviflorum	conspecific	conspecific	539	1	539
19/11/2013	Carine	6	non-invaded	trym	504	Epilobium parviflorum	dry	ni	M6	heterospecific	heterospecific	82	1	82
19/11/2013	Carine	6	non-invaded	trym	504	Epilobium parviflorum	dry	ni	M1	heterospecific	heterospecific	6	1	6
19/11/2013	Carine	6	non-invaded	trym	505	Epilobium parviflorum	dry	Onagraceae	Epilobium parviflorum	conspecific	conspecific	893	3	297.6666667
19/11/2013	Carine	6	non-invaded	trym	506	Epilobium parviflorum	dry	Onagraceae	Epilobium parviflorum	conspecific	conspecific	471	1	471
19/11/2013	Carine	6	non-invaded	trym	506	Epilobium parviflorum	dry	Fabaceae	ni	heterospecific	heterospecific	5	1	5
29/11/2013	Carine	6	non-invaded	trym	507	Trifolium dubium	wet	Fabaceae	Trifolium dubium	conspecific	conspecific	30	3	10
29/11/2013	Carine	6	non-invaded	trym	508	Trifolium dubium	wet	Fabaceae	Trifolium dubium	conspecific	conspecific	21	3	7
29/11/2013	Carine	6	non-invaded	trym	508	Trifolium dubium	wet	ni	M13	heterospecific	heterospecific	14	3	4.666666667
29/11/2013	Carine	6	non-invaded	trym	509	Trifolium dubium	wet	Fabaceae	Trifolium dubium	conspecific	conspecific	276	3	92
29/11/2013	Carine	6	non-invaded	trym	509	Trifolium dubium	wet	Apiaceae	Heracleum sphondylium	heterospecific	heterospecific	7	3	2.333333333
29/11/2013	Carine	6	non-invaded	trym	509	Trifolium dubium	wet	Onagraceae	Epilobium	heterospecific	heterospecific	4	3	1.333333333
07/11/2013	Carine	6	non-invaded	trym	510	Stachys sylvatica	dry	Lamiaceae	Stachys sylvatica	conspecific	conspecific	346	3	115.3333333
07/11/2013	Carine	6	non-invaded	trym	510	Stachys sylvatica	dry	ni	M13	heterospecific	heterospecific	1	3	0.333333333
07/11/2013	Carine	6	non-invaded	trym	511	Stachys sylvatica	dry	Lamiaceae	Stachys sylvatica	conspecific	conspecific	93	1	93
07/11/2013	Carine	6	non-invaded	trym	511	Stachys sylvatica	dry	Asteraceae	Centaurea nigra	heterospecific	heterospecific	4	1	4
07/11/2013	Carine	6	non-invaded	trym	511	Stachys sylvatica	dry	ni	M12	heterospecific	heterospecific	4	1	4
07/11/2013	Carine	6	non-invaded	trym	511	Stachys sylvatica	dry	ni	M14	heterospecific	heterospecific	1	1	1
07/11/2013	Carine	6	non-invaded	trym	512	Stachys sylvatica	dry	Lamiaceae	Stachys sylvatica	conspecific	conspecific	68	1	68
07/11/2013	Carine	6	non-invaded	trym	512	Stachys sylvatica	dry	Onagraceae	Epilobium	heterospecific	heterospecific	1	1	1
07/11/2013	Carine	6	non-invaded	trym	512	Stachys sylvatica	dry	Apiaceae	Heracleum sphondylium	heterospecific	heterospecific	1	1	1
07/11/2013	Carine	6	non-invaded	trym	513	Trifolium dubium	wet	Asteraceae	Trifolium dubium	conspecific	conspecific	22	1	22
07/11/2013	Carine	6	non-invaded	trym	514	Hypericum tetrapterum	dry	Hypericaceae	Hypericum tetrapterum	conspecific	conspecific	1600	3	533.3333333
07/11/2013	Carine	6	non-invaded	trym	514	Hypericum tetrapterum	dry	Asteraceae	Centaurea nigra	heterospecific	heterospecific	6	3	2
07/11/2013	Carine	6	non-invaded	trym	514	Hypericum tetrapterum	dry	ni	M13	heterospecific	heterospecific	1	3	0.333333333
08/11/2013	Carine	6	non-invaded	trym	515	Hypericum tetrapterum	dry	Hypericaceae	Hypericum tetrapterum	conspecific	conspecific	3172	3	1057.333333
08/11/2013	Carine	6	non-invaded	trym	515	Hypericum tetrapterum	dry	Fabaceae	ni	heterospecific	heterospecific	16	3	5.333333333
08/11/2013	Carine	6	non-invaded	trym	515	Hypericum tetrapterum	dry	Asteraceae	Centaurea nigra	heterospecific	heterospecific	1	3	0.333333333
08/11/2013	Carine	6	non-invaded	trym	515	Hypericum tetrapterum	dry	ni	M13	heterospecific	heterospecific	1	3	0.333333333
08/11/2013	Carine	6	non-invaded	trym	515	Hypericum tetrapterum	dry	Balsaminaceae	Impatiens glandulifera	heterospecific	HB	1	3	0.333333333
08/11/2013	Carine	6	non-invaded	trym	516	Hypericum tetrapterum	dry	Hypericaceae	Hypericum tetrapterum	conspecific	conspecific	1072	3	357.3333333
08/11/2013	Carine	6	non-invaded	trym	516	Hypericum tetrapterum	dry	ni	M1	heterospecific	heterospecific	1	3	0.333333333
08/11/2013	Carine	6	non-invaded	trym	517	Hypericum tetrapterum	dry	Hypericaceae	Hypericum tetrapterum	conspecific	conspecific	1713	3	571
08/11/2013	Carine	6	non-invaded	trym	517	Hypericum tetrapterum	dry	Fabaceae	ni	heterospecific	heterospecific	10	3	3.333333333
08/11/2013	Carine	6	non-invaded	trym	517	Hypericum tetrapterum	dry	Balsaminaceae	Impatiens glandulifera	heterospecific	HB	1	3	0.333333333
08/11/2013	Carine	6	non-invaded	trym	517	Hypericum tetrapterum	dry	ni	M1	heterospecific	heterospecific	1	3	0.333333333
08/11/2013	Carine	6	non-invaded	trym	518	Hypericum tetrapterum	dry	Hypericaceae	Hypericum tetrapterum	conspecific	conspecific	1655	3	551.6666667
08/11/2013	Carine	6	non-invaded	trym	518	Hypericum tetrapterum	dry	Fabaceae	ni	heterospecific	heterospecific	9	3	3
08/11/2013	Carine	6	non-invaded	trym	518	Hypericum tetrapterum	dry	Apiaceae	Heracleum sphondylium	heterospecific	heterospecific	2	3	0.666666667
08/11/2013	Carine	6	non-invaded	trym	518	Hypericum tetrapterum	dry	Caryophyllaceae	Silene dioica	heterospecific	heterospecific	1	3	0.333333333
08/11/2013	Carine	6	non-invaded	trym	518	Hypericum tetrapterum	dry	Onagraceae	Epilobium	heterospecific	heterospecific	1	3	0.333333333
08/11/2013	Carine	6	non-invaded	trym	518	Hypericum tetrapterum	dry	ni	M13	heterospecific	heterospecific	1	3	0.333333333
08/11/2013	Carine	6	non-invaded	trym	519	Hypericum tetrapterum	dry	Hypericaceae	Hypericum tetrapterum	conspecific	conspecific	1131	3	377
08/11/2013	Carine	6	non-invaded	trym	519	Hypericum tetrapterum	dry	Asteraceae	Cirsium type	heterospecific	heterospecific	1	3	0.333333333
08/11/2013	Carine	6	non-invaded	trym	519	Hypericum tetrapterum	dry	Fabaceae	ni	heterospecific	heterospecific	3	3	1
08/11/2013	Carine	6	non-invaded	trym	519	Hypericum tetrapterum	dry	Geraniaceae	ni	heterospecific	heterospecific	1	3	0.333333333
08/11/2013	Carine	6	non-invaded	trym	520	Hypericum tetrapterum	dry	Hypericaceae	Hypericum tetrapterum	conspecific	conspecific	1471	3	490.3333333
08/11/2013	Carine	6	non-invaded	trym	520	Hypericum tetrapterum	dry	Fabaceae	ni	heterospecific	heterospecific	3	3	1
08/11/2013	Carine	6	non-invaded	trym	520	Hypericum tetrapterum	dry	ni	M13	heterospecific	heterospecific	1	3	0.333333333
08/11/2013	Carine	6	non-invaded	trym	520	Hypericum tetrapterum	dry	ni	M1	heterospecific	heterospecific	4	3	1.333333333
08/11/2013	Carine	6	non-invaded	trym	521	Hypericum tetrapterum	dry	Hypericaceae	Hypericum tetrapterum	conspecific	conspecific	1976	3	658.6666667
08/11/2013	Carine	6	non-invaded	trym	521	Hypericum tetrapterum	dry	Balsaminaceae	Impatiens glandulifera	heterospecific	HB	1	3	0.333333333
08/11/2013	Carine	6	non-invaded	trym	521	Hypericum tetrapterum	dry	Fabaceae	ni	heterospecific	heterospecific	4	3	1.333333333
08/11/2013	Carine	6	non-invaded	trym	521	Hypericum tetrapterum	dry	ni	M1	heterospecific	heterospecific	2	3	0.666666667
08/11/2013	Carine	6	non-invaded	trym	522	Hypericum tetrapterum	dry	Hypericaceae	Hypericum tetrapterum	conspecific	conspecific	1666	3	555.3333333
08/11/2013	Carine	6	non-invaded	trym	522	Hypericum tetrapterum	dry	Caryophyllaceae	Silene dioica	heterospecific	heterospecific	2	3	0.666666667
08/11/2013	Carine	6	non-invaded	trym	522	Hypericum tetrapterum	dry	ni	M12	heterospecific	heterospecific	1	3	0.333333333
08/11/2013	Carine	6	non-invaded	trym	522	Hypericum tetrapterum	dry	ni	M13	heterospecific	heterospecific	2	3	0.666666667
08/11/2013	Carine	6	non-invaded	trym	523	Hypericum tetrapterum	dry	Hypericaceae	Hypericum tetrapterum	conspecific	conspecific	1659	3	553
08/11/2013	Carine	6	non-invaded	trym	523	Hypericum tetrapterum	dry	Balsaminaceae	Impatiens glandulifera	heterospecific	HB	1	3	0.333333333
08/11/2013	Carine	6	non-invaded	trym	523	Hypericum tetrapterum	dry	ni	M1	heterospecific	heterospecific	2	3	0.666666667
08/11/2013	Carine	6	non-invaded	trym	524	Hypericum tetrapterum	dry	Hypericaceae	Hypericum tetrapterum	conspecific	conspecific	1311	3	437
08/11/2013	Carine	6	non-invaded	trym	524	Hypericum tetrapterum	dry	Balsaminaceae	Impatiens glandulifera	heterospecific	HB	2	3	0.666666667
08/11/2013	Carine	6	non-invaded	trym	524	Hypericum tetrapterum	dry	ni	M13	heterospecific	heterospecific	3	3	1
08/11/2013	Carine	6	non-invaded	trym	524	Hypericum tetrapterum	dry	ni	M1	heterospecific	heterospecific	1	3	0.333333333
08/11/2013	Carine	6	non-invaded	trym	525	Hypericum tetrapterum	dry	Hypericaceae	Hypericum tetrapterum	conspecific	conspecific	1104	3	368
08/11/2013	Carine	6	non-invaded	trym	525	Hypericum tetrapterum	dry	Balsaminaceae	Impatiens glandulifera	heterospecific	HB	1	3	0.333333333
08/11/2013	Carine	6	non-invaded	trym	525	Hypericum tetrapterum	dry	Fabaceae	ni	heterospecific	heterospecific	3	3	1
08/11/2013	Carine	6	non-invaded	trym	525	Hypericum tetrapterum	dry	ni	M1	heterospecific	heterospecific	3	3	1
08/11/2013	Carine	6	non-invaded	trym	526	Hypericum tetrapterum	dry	Hypericaceae	Hypericum tetrapterum	conspecific	conspecific	2300	3	766.6666667
08/11/2013	Carine	6	non-invaded	trym	526	Hypericum tetrapterum	dry	Fabaceae	ni	heterospecific	heterospecific	7	3	2.333333333
08/11/2013	Carine	6	non-invaded	trym	526	Hypericum tetrapterum	dry	ni	M13	heterospecific	heterospecific	1	3	0.333333333
08/11/2013	Carine	6	non-invaded	trym	527	Hypericum tetrapterum	dry	Hypericaceae	Hypericum tetrapterum	conspecific	conspecific	2331	3	777
08/11/2013	Carine	6	non-invaded	trym	527	Hypericum tetrapterum	dry	Fabaceae	ni	heterospecific	heterospecific	1	3	0.333333333
08/11/2013	Carine	6	non-invaded	trym	527	Hypericum tetrapterum	dry	Caryophyllaceae	Silene dioica	heterospecific	heterospecific	2	3	0.666666667
08/11/2013	Carine	6	non-invaded	trym	527	Hypericum tetrapterum	dry	Balsaminaceae	Impatiens glandulifera	heterospecific	HB	1	3	0.333333333
08/11/2013	Carine	6	non-invaded	trym	527	Hypericum tetrapterum	dry	ni	M13	heterospecific	heterospecific	1	3	0.333333333
08/11/2013	Carine	6	non-invaded	trym	527	Hypericum tetrapterum	dry	ni	M1	heterospecific	heterospecific	2	3	0.666666667
11/11/2013	Carine	6	non-invaded	trym	528	Geranium robertianum	dry	Geraniaceae	Geranium robertianum	conspecific	conspecific	2	1	2
11/01/1900	Carine	6	non-invaded	trym	528	Geranium robertianum	dry	ni	M1	heterospecific	heterospecific	1	1	1
11/11/2013	Carine	6	non-invaded	trym	529	Geranium robertianum	dry	Geraniaceae	Geranium robertianum	conspecific	conspecific	23	1	23
11/11/2013	Carine	6	non-invaded	trym	529	Geranium robertianum	dry	ni	M1	heterospecific	heterospecific	2	1	2
11/11/2013	Carine	6	non-invaded	trym	530	Rubus fruticosus	dry	Rosaceae	Rubus fruticosus	conspecific	conspecific	344	3	114.6666667
11/11/2013	Carine	6	non-invaded	trym	531	Rubus fruticosus	dry	Rosaceae	Rubus fruticosus	conspecific	conspecific	309	3	103
11/11/2013	Carine	6	non-invaded	trym	533	Geranium robertianum	dry	Geraniaceae	Geranium robertianum	conspecific	conspecific	16	1	16
11/11/2013	Carine	6	non-invaded	trym	534	Stachys sylvatica	dry	Lamiaceae	Stachys sylvatica	conspecific	conspecific	11	2	5.5
11/11/2013	Carine	6	non-invaded	trym	535	Arctium minus	semidry	Asteraceae	Arctium minus	conspecific	conspecific	82	1	82
11/11/2013	Carine	6	non-invaded	trym	535	Arctium minus	semidry	ni	M13	heterospecific	heterospecific	2	1	2
11/11/2013	Carine	6	non-invaded	trym	536	Trifolium repens	wet	Fabaceae	Trifolium repens	conspecific	conspecific	108	2	54
11/11/2013	Carine	6	non-invaded	trym	536	Trifolium repens	wet	Apiaceae	Heracleum sphondylium	heterospecific	heterospecific	6	2	3
11/11/2013	Carine	6	non-invaded	trym	536	Trifolium repens	wet	Caryophyllaceae	Silene dioica	heterospecific	heterospecific	1	2	0.5
11/11/2013	Carine	6	non-invaded	trym	537	Trifolium repens	wet	Fabaceae	Trifolium repens	conspecific	conspecific	77	1	77
11/11/2013	Carine	6	non-invaded	trym	537	Trifolium repens	wet	Apiaceae	Heracleum sphondylium	heterospecific	heterospecific	3	1	3
11/11/2013	Carine	6	non-invaded	trym	538	Trifolium repens	wet	Fabaceae	Trifolium repens	conspecific	conspecific	106	3	35.33333333
11/11/2013	Carine	6	non-invaded	trym	538	Trifolium repens	wet	Caryophyllaceae	Silene dioica	heterospecific	heterospecific	1	3	0.333333333
11/11/2013	Carine	6	non-invaded	trym	538	Trifolium repens	wet	Apiaceae	Heracleum sphondylium	heterospecific	heterospecific	1	3	0.333333333
11/11/2013	Carine	6	non-invaded	trym	538	Trifolium repens	wet	ni	M1	heterospecific	heterospecific	9	3	3
11/11/2013	Carine	6	non-invaded	trym	539	Trifolium pratense	wet	Fabaceae	Trifolium pratense	conspecific	conspecific	1043	3	347.6666667
11/11/2013	Carine	6	non-invaded	trym	540	Trifolium pratense	wet	Fabaceae	Trifolium pratense	conspecific	conspecific	673	3	224.3333333
11/11/2013	Carine	7	non-invaded	ashton	541	Cirsium palustre	semidry	Asteraceae	Cirsium palustre	conspecific	conspecific	5	3	1.666666667
11/11/2013	Carine	7	non-invaded	ashton	541	Cirsium palustre	semidry	Asteraceae	Sonchus type	heterospecific	heterospecific	4	3	1.333333333
11/11/2013	Carine	7	non-invaded	ashton	541	Cirsium palustre	semidry	Caryophyllaceae	Silene dioica	heterospecific	heterospecific	2	3	0.666666667
11/11/2013	Carine	7	non-invaded	ashton	541	Cirsium palustre	semidry	Apiaceae	Heracleum sphondylium	heterospecific	heterospecific	80	3	26.66666667
11/11/2013	Carine	7	non-invaded	ashton	541	Cirsium palustre	semidry	Apiaceae	Anthriscus sylvestris	heterospecific	heterospecific	19	3	6.333333333
11/11/2013	Carine	7	non-invaded	ashton	541	Cirsium palustre	semidry	ni	M1	heterospecific	heterospecific	11	3	3.666666667
11/11/2013	Carine	7	non-invaded	ashton	541	Cirsium palustre	semidry	ni	M15	heterospecific	heterospecific	5	3	1.666666667
11/11/2013	Carine	7	non-invaded	ashton	542	Cirsium palustre	semidry	Asteraceae	Cirsium palustre	conspecific	conspecific	3	3	1
11/11/2013	Carine	7	non-invaded	ashton	542	Cirsium palustre	semidry	Asteraceae	Sonchus type	heterospecific	heterospecific	6	3	2
11/11/2013	Carine	7	non-invaded	ashton	542	Cirsium palustre	semidry	Apiaceae	Heracleum sphondylium	heterospecific	heterospecific	42	3	14
11/11/2013	Carine	7	non-invaded	ashton	542	Cirsium palustre	semidry	ni	M4	heterospecific	heterospecific	16	3	5.333333333
11/11/2013	Carine	7	non-invaded	ashton	542	Cirsium palustre	semidry	ni	M1	heterospecific	heterospecific	5	3	1.666666667
11/11/2013	Carine	7	non-invaded	ashton	542	Cirsium palustre	semidry	ni	M13	heterospecific	heterospecific	1	3	0.333333333
11/11/2013	Carine	7	non-invaded	ashton	543	Cirsium palustre	semidry	Asteraceae	Cirsium palustre	conspecific	conspecific	5	3	1.666666667
11/11/2013	Carine	7	non-invaded	ashton	543	Cirsium palustre	semidry	Asteraceae	Sonchus type	heterospecific	heterospecific	3	3	1
11/11/2013	Carine	7	non-invaded	ashton	543	Cirsium palustre	semidry	Apiaceae	Heracleum sphondylium	heterospecific	heterospecific	31	3	10.33333333
11/11/2013	Carine	7	non-invaded	ashton	543	Cirsium palustre	semidry	ni	M15	heterospecific	heterospecific	3	3	1
11/11/2013	Carine	7	non-invaded	ashton	543	Cirsium palustre	semidry	ni	M1	heterospecific	heterospecific	6	3	2
11/11/2013	Carine	7	non-invaded	ashton	543	Cirsium palustre	semidry	ni	M2	heterospecific	heterospecific	13	3	4.333333333
11/11/2013	Carine	7	non-invaded	ashton	543	Cirsium palustre	semidry	ni	M14	heterospecific	heterospecific	1	3	0.333333333
11/11/2013	Carine	7	non-invaded	ashton	543	Cirsium palustre	semidry	ni	M6	heterospecific	heterospecific	25	3	8.333333333
18/11/2013	Carine	7	non-invaded	ashton	544	Cirsium palustre	semidry	Asteraceae	Cirsium palustre	conspecific	conspecific	7	3	2.333333333
18/11/2013	Carine	7	non-invaded	ashton	544	Cirsium palustre	semidry	Apiaceae	Heracleum sphondylium	heterospecific	heterospecific	55	3	18.33333333
18/11/2013	Carine	7	non-invaded	ashton	544	Cirsium palustre	semidry	Asteraceae	Sonchus type	heterospecific	heterospecific	5	3	1.666666667
18/11/2013	Carine	7	non-invaded	ashton	544	Cirsium palustre	semidry	Asteraceae	Asteraceae 4	heterospecific	heterospecific	7	3	2.333333333
18/11/2013	Carine	7	non-invaded	ashton	544	Cirsium palustre	semidry	ni	M5	heterospecific	heterospecific	2	3	0.666666667
18/11/2013	Carine	7	non-invaded	ashton	544	Cirsium palustre	semidry	ni	M6	heterospecific	heterospecific	17	3	5.666666667
18/11/2013	Carine	7	non-invaded	ashton	544	Cirsium palustre	semidry	ni	M1	heterospecific	heterospecific	6	3	2
18/11/2013	Carine	7	non-invaded	ashton	544	Cirsium palustre	semidry	ni	M12	heterospecific	heterospecific	2	3	0.666666667
18/11/2013	Carine	7	non-invaded	ashton	544	Cirsium palustre	semidry	ni	M13	heterospecific	heterospecific	1	3	0.333333333
18/11/2013	Carine	7	non-invaded	ashton	545	Cirsium palustre	semidry	Asteraceae	Cirsium palustre	conspecific	conspecific	6	3	2
18/11/2013	Carine	7	non-invaded	ashton	545	Cirsium palustre	semidry	Apiaceae	Heracleum sphondylium	heterospecific	heterospecific	55	3	18.33333333
18/11/2013	Carine	7	non-invaded	ashton	545	Cirsium palustre	semidry	Asteraceae	Sonchus type	heterospecific	heterospecific	4	3	1.333333333
18/11/2013	Carine	7	non-invaded	ashton	545	Cirsium palustre	semidry	ni	M4	heterospecific	heterospecific	18	3	6
18/11/2013	Carine	7	non-invaded	ashton	545	Cirsium palustre	semidry	ni	M6	heterospecific	heterospecific	7	3	2.333333333
18/11/2013	Carine	7	non-invaded	ashton	545	Cirsium palustre	semidry	ni	M12	heterospecific	heterospecific	7	3	2.333333333
18/11/2013	Carine	7	non-invaded	ashton	545	Cirsium palustre	semidry	ni	M1	heterospecific	heterospecific	2	3	0.666666667
18/11/2013	Carine	7	non-invaded	ashton	545	Cirsium palustre	semidry	Fabaceae	ni	heterospecific	heterospecific	1	3	0.333333333
18/11/2013	Carine	7	non-invaded	ashton	546	Cirsium palustre	semidry	Asteraceae	Cirsium palustre	conspecific	conspecific	6	3	2
18/11/2013	Carine	7	non-invaded	ashton	546	Cirsium palustre	semidry	Apiaceae	Heracleum sphondylium	heterospecific	heterospecific	12	3	4
18/11/2013	Carine	7	non-invaded	ashton	546	Cirsium palustre	semidry	ni	M6	heterospecific	heterospecific	3	3	1
18/11/2013	Carine	7	non-invaded	ashton	546	Cirsium palustre	semidry	ni	M1	heterospecific	heterospecific	3	3	1
18/11/2013	Carine	7	non-invaded	ashton	546	Cirsium palustre	semidry	ni	ni	heterospecific	heterospecific	6	3	2
19/11/2013	Carine	7	non-invaded	ashton	547	Cirsium palustre	semidry	Asteraceae	Cirsium type	heterospecific	heterospecific	5	3	1.666666667
19/11/2013	Carine	7	non-invaded	ashton	547	Cirsium palustre	semidry	Asteraceae	Sonchus type	heterospecific	heterospecific	7	3	2.333333333
19/11/2013	Carine	7	non-invaded	ashton	547	Cirsium palustre	semidry	ni	M1	heterospecific	heterospecific	50	3	16.66666667
19/11/2013	Carine	7	non-invaded	ashton	547	Cirsium palustre	semidry	ni	M6	heterospecific	heterospecific	3	3	1
19/11/2013	Carine	7	non-invaded	ashton	547	Cirsium palustre	semidry	Fabaceae	ni	heterospecific	heterospecific	2	3	0.666666667
19/11/2013	Carine	7	non-invaded	ashton	547	Cirsium palustre	semidry	ni	M13	heterospecific	heterospecific	1	3	0.333333333
22/11/2013	Mark	7	non-invaded	ashton	548	Cirsium palustre	semidry	Apiaceae	Heracleum sphondylium	heterospecific	heterospecific	44	3	14.66666667
22/11/2013	Mark	7	non-invaded	ashton	548	Cirsium palustre	semidry	ni	m6	heterospecific	heterospecific	38	3	12.66666667
22/11/2013	Mark	7	non-invaded	ashton	548	Cirsium palustre	semidry	ni	m5	heterospecific	heterospecific	2	3	0.666666667
22/11/2013	Mark	7	non-invaded	ashton	549	Cirsium palustre	semidry	Asteraceae	Cirsium palustre	conspecific	conspecific	3	3	1
22/11/2013	Mark	7	non-invaded	ashton	549	Cirsium palustre	semidry	Apiaceae	Heracleum sphondylium	heterospecific	heterospecific	28	3	9.333333333
22/11/2013	Mark	7	non-invaded	ashton	549	Cirsium palustre	semidry	ni	m6	heterospecific	heterospecific	54	3	18
22/11/2013	Mark	7	non-invaded	ashton	549	Cirsium palustre	semidry	Asteraceae	Taraxacum officinale	heterospecific	heterospecific	8	3	2.666666667
22/11/2013	Mark	7	non-invaded	ashton	550	Cirsium palustre	semidry	Asteraceae	Cirsium palustre	conspecific	conspecific	7	3	2.333333333
22/11/2013	Mark	7	non-invaded	ashton	550	Cirsium palustre	semidry	Apiaceae	Heracleum sphondylium	heterospecific	heterospecific	70	3	23.33333333
22/11/2013	Mark	7	non-invaded	ashton	550	Cirsium palustre	semidry	ni	m6	heterospecific	heterospecific	41	3	13.66666667
22/11/2013	Mark	7	non-invaded	ashton	550	Cirsium palustre	semidry	ni	m5	heterospecific	heterospecific	1	3	0.333333333
22/11/2013	Mark	7	non-invaded	ashton	550	Cirsium palustre	semidry	Asteraceae	Taraxacum officinale	heterospecific	heterospecific	1	3	0.333333333
22/11/2013	Mark	7	non-invaded	ashton	551	Cirsium palustre	semidry	Asteraceae	Cirsium palustre	conspecific	conspecific	21	3	7
22/11/2013	Mark	7	non-invaded	ashton	551	Cirsium palustre	semidry	Apiaceae	Heracleum sphondylium	heterospecific	heterospecific	20	3	6.666666667
22/11/2013	Mark	7	non-invaded	ashton	551	Cirsium palustre	semidry	ni	m6	heterospecific	heterospecific	33	3	11
22/11/2013	Mark	7	non-invaded	ashton	551	Cirsium palustre	semidry	ni	m5	heterospecific	heterospecific	1	3	0.333333333
22/11/2013	Mark	7	non-invaded	ashton	551	Cirsium palustre	semidry	Asteraceae	Taraxacum officinale	heterospecific	heterospecific	1	3	0.333333333
22/11/2013	Mark	7	non-invaded	ashton	552	Cirsium palustre	semidry	Asteraceae	Cirsium palustre	conspecific	conspecific	2	3	0.666666667
22/11/2013	Mark	7	non-invaded	ashton	552	Cirsium palustre	semidry	Apiaceae	Heracleum sphondylium	heterospecific	heterospecific	5	3	1.666666667
22/11/2013	Mark	7	non-invaded	ashton	552	Cirsium palustre	semidry	ni	m6	heterospecific	heterospecific	16	3	5.333333333
22/11/2013	Mark	7	non-invaded	ashton	552	Cirsium palustre	semidry	ni	m5	heterospecific	heterospecific	1	3	0.333333333
22/11/2013	Mark	7	non-invaded	ashton	552	Cirsium palustre	semidry	Asteraceae	Taraxacum officinale	heterospecific	heterospecific	1	3	0.333333333
22/11/2013	Mark	7	non-invaded	ashton	553	Cirsium palustre	semidry	Apiaceae	Heracleum sphondylium	heterospecific	heterospecific	5	3	1.666666667
22/11/2013	Mark	7	non-invaded	ashton	553	Cirsium palustre	semidry	ni	m6	heterospecific	heterospecific	26	3	8.666666667
22/11/2013	Mark	7	non-invaded	ashton	553	Cirsium palustre	semidry	ni	m5	heterospecific	heterospecific	2	3	0.666666667
22/11/2013	Mark	7	non-invaded	ashton	554	Cirsium palustre	semidry	Asteraceae	Cirsium palustre	conspecific	conspecific	151	3	50.33333333
22/11/2013	Mark	7	non-invaded	ashton	554	Cirsium palustre	semidry	Apiaceae	Heracleum sphondylium	heterospecific	heterospecific	6	3	2
22/11/2013	Mark	7	non-invaded	ashton	554	Cirsium palustre	semidry	ni	m6	heterospecific	heterospecific	8	3	2.666666667
22/11/2013	Mark	7	non-invaded	ashton	554	Cirsium palustre	semidry	Asteraceae	Taraxacum officinale	heterospecific	heterospecific	2	3	0.666666667
22/11/2013	Mark	7	non-invaded	ashton	555	Cirsium palustre	semidry	Asteraceae	Cirsium palustre	conspecific	conspecific	3	3	1
22/11/2013	Mark	7	non-invaded	ashton	555	Cirsium palustre	semidry	Apiaceae	Heracleum sphondylium	heterospecific	heterospecific	42	3	14
22/11/2013	Mark	7	non-invaded	ashton	555	Cirsium palustre	semidry	Balsaminaceae	Impatiens glandulifera	heterospecific	HB	45	3	15
22/11/2013	Mark	7	non-invaded	ashton	555	Cirsium palustre	semidry	ni	m6	heterospecific	heterospecific	65	3	21.66666667
22/11/2013	Mark	7	non-invaded	ashton	555	Cirsium palustre	semidry	ni	m5	heterospecific	heterospecific	2	3	0.666666667
22/11/2013	Mark	7	non-invaded	ashton	555	Cirsium palustre	semidry	Asteraceae	Taraxacum officinale	heterospecific	heterospecific	4	3	1.333333333
22/11/2013	Mark	7	non-invaded	ashton	555	Cirsium palustre	semidry	ni	m11	heterospecific	heterospecific	1	3	0.333333333
22/11/2013	Mark	7	non-invaded	ashton	556	Cirsium palustre	semidry	Apiaceae	Heracleum sphondylium	heterospecific	heterospecific	90	3	30
22/11/2013	Mark	7	non-invaded	ashton	556	Cirsium palustre	semidry	ni	m6	heterospecific	heterospecific	11	3	3.666666667
22/11/2013	Mark	7	non-invaded	ashton	556	Cirsium palustre	semidry	Asteraceae	Taraxacum officinale	heterospecific	heterospecific	3	3	1
22/11/2013	Mark	7	non-invaded	ashton	557	Cirsium palustre	semidry	Asteraceae	Cirsium palustre	conspecific	conspecific	6	3	2
22/11/2013	Mark	7	non-invaded	ashton	557	Cirsium palustre	semidry	Apiaceae	Heracleum sphondylium	heterospecific	heterospecific	7	3	2.333333333
22/11/2013	Mark	7	non-invaded	ashton	557	Cirsium palustre	semidry	ni	m6	heterospecific	heterospecific	22	3	7.333333333
22/11/2013	Mark	7	non-invaded	ashton	558	Cirsium palustre	semidry	Asteraceae	Cirsium palustre	conspecific	conspecific	3	3	1
22/11/2013	Mark	7	non-invaded	ashton	558	Cirsium palustre	semidry	Apiaceae	Heracleum sphondylium	heterospecific	heterospecific	2	3	0.666666667
22/11/2013	Mark	7	non-invaded	ashton	558	Cirsium palustre	semidry	ni	m6	heterospecific	heterospecific	17	3	5.666666667
22/11/2013	Mark	7	non-invaded	ashton	558	Cirsium palustre	semidry	ni	m5	heterospecific	heterospecific	2	3	0.666666667
22/11/2013	Mark	7	non-invaded	ashton	559	Cirsium palustre	semidry	Asteraceae	Cirsium palustre	conspecific	conspecific	4	3	1.333333333
22/11/2013	Mark	7	non-invaded	ashton	559	Cirsium palustre	semidry	Apiaceae	Heracleum sphondylium	heterospecific	heterospecific	12	3	4
22/11/2013	Mark	7	non-invaded	ashton	559	Cirsium palustre	semidry	ni	m6	heterospecific	heterospecific	37	3	12.33333333
22/11/2013	Mark	7	non-invaded	ashton	559	Cirsium palustre	semidry	ni	m5	heterospecific	heterospecific	2	3	0.666666667
22/11/2013	Mark	7	non-invaded	ashton	560	Cirsium palustre	semidry	Asteraceae	Cirsium palustre	conspecific	conspecific	8	3	2.666666667
22/11/2013	Mark	7	non-invaded	ashton	560	Cirsium palustre	semidry	Apiaceae	Heracleum sphondylium	heterospecific	heterospecific	12	3	4
22/11/2013	Mark	7	non-invaded	ashton	560	Cirsium palustre	semidry	ni	m6	heterospecific	heterospecific	20	3	6.666666667
22/11/2013	Mark	7	non-invaded	ashton	560	Cirsium palustre	semidry	ni	m5	heterospecific	heterospecific	1	3	0.333333333
25/11/2013	Mark	7	non-invaded	ashton	561	Cirsium palustre	semidry	Apiaceae	Heracleum sphondylium	heterospecific	heterospecific	1	3	0.333333333
25/11/2013	Mark	7	non-invaded	ashton	561	Cirsium palustre	semidry	ni	m6	heterospecific	heterospecific	4	3	1.333333333
25/11/2013	Mark	7	non-invaded	ashton	562	Cirsium palustre	semidry	Apiaceae	Heracleum sphondylium	heterospecific	heterospecific	3	3	1
25/11/2013	Mark	7	non-invaded	ashton	562	Cirsium palustre	semidry	ni	m6	heterospecific	heterospecific	10	3	3.333333333
25/11/2013	Mark	7	non-invaded	ashton	562	Cirsium palustre	semidry	Asteraceae	Sonchus asper	heterospecific	heterospecific	1	3	0.333333333
25/11/2013	Mark	7	non-invaded	ashton	563	Cirsium palustre	semidry	Asteraceae	Cirsium palustre	conspecific	conspecific	2	3	0.666666667
25/11/2013	Mark	7	non-invaded	ashton	563	Cirsium palustre	semidry	Apiaceae	Heracleum sphondylium	heterospecific	heterospecific	5	3	1.666666667
25/11/2013	Mark	7	non-invaded	ashton	563	Cirsium palustre	semidry	ni	m6	heterospecific	heterospecific	50	3	16.66666667
25/11/2013	Mark	7	non-invaded	ashton	563	Cirsium palustre	semidry	ni	M1	heterospecific	heterospecific	1	3	0.333333333
25/11/2013	Mark	7	non-invaded	ashton	563	Cirsium palustre	semidry	ni	m5	heterospecific	heterospecific	1	3	0.333333333
25/11/2013	Mark	7	non-invaded	ashton	564	Cirsium palustre	semidry	ni	m6	heterospecific	heterospecific	3	3	1
25/11/2013	Mark	7	non-invaded	ashton	564	Cirsium palustre	semidry	ni	m5	heterospecific	heterospecific	1	3	0.333333333
25/11/2013	Mark	7	non-invaded	ashton	565	Cirsium palustre	semidry	Apiaceae	Heracleum sphondylium	heterospecific	heterospecific	4	3	1.333333333
25/11/2013	Mark	7	non-invaded	ashton	565	Cirsium palustre	semidry	ni	m6	heterospecific	heterospecific	19	3	6.333333333
25/11/2013	Mark	7	non-invaded	ashton	565	Cirsium palustre	semidry	ni	m5	heterospecific	heterospecific	2	3	0.666666667
25/11/2013	Mark	7	non-invaded	ashton	566	Cirsium palustre	semidry	Asteraceae	Cirsium palustre	conspecific	conspecific	13	3	4.333333333
25/11/2013	Mark	7	non-invaded	ashton	566	Cirsium palustre	semidry	Apiaceae	Heracleum sphondylium	heterospecific	heterospecific	25	3	8.333333333
25/11/2013	Mark	7	non-invaded	ashton	566	Cirsium palustre	semidry	ni	m6	heterospecific	heterospecific	54	3	18
25/11/2013	Mark	7	non-invaded	ashton	567	Cirsium palustre	semidry	Asteraceae	Cirsium palustre	conspecific	conspecific	2	3	0.666666667
25/11/2013	Mark	7	non-invaded	ashton	567	Cirsium palustre	semidry	Apiaceae	Heracleum sphondylium	heterospecific	heterospecific	5	3	1.666666667
25/11/2013	Mark	7	non-invaded	ashton	567	Cirsium palustre	semidry	ni	m6	heterospecific	heterospecific	18	3	6
25/11/2013	Mark	7	non-invaded	ashton	567	Cirsium palustre	semidry	ni	m5	heterospecific	heterospecific	2	3	0.666666667
25/11/2013	Mark	7	non-invaded	ashton	567	Cirsium palustre	semidry	Asteraceae	Taraxacum officinale	heterospecific	heterospecific	1	3	0.333333333
25/11/2013	Mark	7	non-invaded	ashton	568	Cirsium palustre	semidry	Asteraceae	Cirsium palustre	conspecific	conspecific	2	3	0.666666667
25/11/2013	Mark	7	non-invaded	ashton	568	Cirsium palustre	semidry	Apiaceae	Heracleum sphondylium	heterospecific	heterospecific	10	3	3.333333333
25/11/2013	Mark	7	non-invaded	ashton	568	Cirsium palustre	semidry	ni	m6	heterospecific	heterospecific	10	3	3.333333333
25/11/2013	Mark	7	non-invaded	ashton	568	Cirsium palustre	semidry	Asteraceae	Taraxacum officinale	heterospecific	heterospecific	2	3	0.666666667
25/11/2013	Mark	7	non-invaded	ashton	569	Cirsium palustre	semidry	Asteraceae	Cirsium palustre	conspecific	conspecific	9	3	3
25/11/2013	Mark	7	non-invaded	ashton	569	Cirsium palustre	semidry	Apiaceae	Heracleum sphondylium	heterospecific	heterospecific	13	3	4.333333333
25/11/2013	Mark	7	non-invaded	ashton	569	Cirsium palustre	semidry	ni	m6	heterospecific	heterospecific	42	3	14
25/11/2013	Mark	7	non-invaded	ashton	569	Cirsium palustre	semidry	ni	m5	heterospecific	heterospecific	3	3	1
25/11/2013	Mark	7	non-invaded	ashton	570	Cirsium palustre	semidry	Asteraceae	Cirsium palustre	conspecific	conspecific	6	3	2
25/11/2013	Mark	7	non-invaded	ashton	570	Cirsium palustre	semidry	Apiaceae	Heracleum sphondylium	heterospecific	heterospecific	15	3	5
25/11/2013	Mark	7	non-invaded	ashton	570	Cirsium palustre	semidry	ni	m6	heterospecific	heterospecific	14	3	4.666666667
25/11/2013	Mark	7	non-invaded	ashton	570	Cirsium palustre	semidry	Asteraceae	Sonchus asper	heterospecific	heterospecific	1	3	0.333333333
25/11/2013	Mark	7	non-invaded	ashton	571	Cirsium palustre	semidry	Asteraceae	Cirsium palustre	conspecific	conspecific	3	3	1
25/11/2013	Mark	7	non-invaded	ashton	571	Cirsium palustre	semidry	Asteraceae	Sonchus asper	heterospecific	heterospecific	1	3	0.333333333
25/11/2013	Mark	7	non-invaded	ashton	571	Cirsium palustre	semidry	ni	m6	heterospecific	heterospecific	12	3	4
25/11/2013	Mark	7	non-invaded	ashton	572	Cirsium palustre	semidry	Asteraceae	Cirsium palustre	conspecific	conspecific	4	3	1.333333333
25/11/2013	Mark	7	non-invaded	ashton	572	Cirsium palustre	semidry	Apiaceae	Heracleum sphondylium	heterospecific	heterospecific	25	3	8.333333333
25/11/2013	Mark	7	non-invaded	ashton	572	Cirsium palustre	semidry	ni	m6	heterospecific	heterospecific	32	3	10.66666667
25/11/2013	Mark	7	non-invaded	ashton	572	Cirsium palustre	semidry	Asteraceae	Sonchus asper	heterospecific	heterospecific	1	3	0.333333333
25/11/2013	Mark	7	non-invaded	ashton	572	Cirsium palustre	semidry	ni	m5	heterospecific	heterospecific	2	3	0.666666667
25/11/2013	Mark	7	non-invaded	ashton	573	Cirsium palustre	semidry	Apiaceae	Heracleum sphondylium	heterospecific	heterospecific	3	3	1
25/11/2013	Mark	7	non-invaded	ashton	573	Cirsium palustre	semidry	ni	m6	heterospecific	heterospecific	34	3	11.33333333
25/11/2013	Mark	7	non-invaded	ashton	573	Cirsium palustre	semidry	ni	m5	heterospecific	heterospecific	2	3	0.666666667
25/11/2013	Mark	7	non-invaded	ashton	573	Cirsium palustre	semidry	Asteraceae	Taraxacum officinale	heterospecific	heterospecific	1	3	0.333333333
25/11/2013	Mark	7	non-invaded	ashton	574	Cirsium palustre	semidry	ni	m6	heterospecific	heterospecific	4	3	1.333333333
25/11/2013	Mark	7	non-invaded	ashton	574	Cirsium palustre	semidry	ni	m5	heterospecific	heterospecific	3	3	1
25/11/2013	Mark	7	non-invaded	ashton	575	Cirsium palustre	semidry	Asteraceae	Cirsium palustre	conspecific	conspecific	5	3	1.666666667
25/11/2013	Mark	7	non-invaded	ashton	575	Cirsium palustre	semidry	Apiaceae	Heracleum sphondylium	heterospecific	heterospecific	19	3	6.333333333
25/11/2013	Mark	7	non-invaded	ashton	575	Cirsium palustre	semidry	ni	m6	heterospecific	heterospecific	17	3	5.666666667
25/11/2013	Mark	7	non-invaded	ashton	575	Cirsium palustre	semidry	ni	m5	heterospecific	heterospecific	7	3	2.333333333
26/11/2013	Mark	7	non-invaded	ashton	576	Cirsium palustre	semidry	Asteraceae	Cirsium palustre	conspecific	conspecific	2	3	0.666666667
26/11/2013	Mark	7	non-invaded	ashton	576	Cirsium palustre	semidry	Apiaceae	Heracleum sphondylium	heterospecific	heterospecific	3	3	1
26/11/2013	Mark	7	non-invaded	ashton	576	Cirsium palustre	semidry	ni	m6	heterospecific	heterospecific	9	3	3
26/11/2013	Mark	7	non-invaded	ashton	576	Cirsium palustre	semidry	Asteraceae	Taraxacum officinale	heterospecific	heterospecific	3	3	1
26/11/2013	Mark	7	non-invaded	ashton	577	Cirsium palustre	semidry	Asteraceae	Cirsium palustre	conspecific	conspecific	28	3	9.333333333
26/11/2013	Mark	7	non-invaded	ashton	577	Cirsium palustre	semidry	Apiaceae	Heracleum sphondylium	heterospecific	heterospecific	2	3	0.666666667
26/11/2013	Mark	7	non-invaded	ashton	578	Cirsium palustre	semidry	Asteraceae	Cirsium palustre	conspecific	conspecific	11	3	3.666666667
26/11/2013	Mark	7	non-invaded	ashton	578	Cirsium palustre	semidry	Apiaceae	Heracleum sphondylium	heterospecific	heterospecific	54	3	18
26/11/2013	Mark	7	non-invaded	ashton	578	Cirsium palustre	semidry	ni	m6	heterospecific	heterospecific	75	3	25
26/11/2013	Mark	7	non-invaded	ashton	578	Cirsium palustre	semidry	Balsaminaceae	Impatiens glandulifera	heterospecific	HB	3	3	1
26/11/2013	Mark	7	non-invaded	ashton	578	Cirsium palustre	semidry	Asteraceae	Taraxacum officinale	heterospecific	heterospecific	5	3	1.666666667
26/11/2013	Mark	7	non-invaded	ashton	578	Cirsium palustre	semidry	ni	m5	heterospecific	heterospecific	5	3	1.666666667
26/11/2013	Mark	7	non-invaded	ashton	579	Cirsium palustre	semidry	Asteraceae	Cirsium palustre	conspecific	conspecific	1	3	0.333333333
26/11/2013	Mark	7	non-invaded	ashton	579	Cirsium palustre	semidry	Apiaceae	Heracleum sphondylium	heterospecific	heterospecific	6	3	2
26/11/2013	Mark	7	non-invaded	ashton	579	Cirsium palustre	semidry	ni	m6	heterospecific	heterospecific	105	3	35
26/11/2013	Mark	7	non-invaded	ashton	579	Cirsium palustre	semidry	Asteraceae	Taraxacum officinale	heterospecific	heterospecific	8	3	2.666666667
26/11/2013	Mark	7	non-invaded	ashton	579	Cirsium palustre	semidry	ni	m5	heterospecific	heterospecific	1	3	0.333333333
26/11/2013	Mark	7	non-invaded	ashton	580	Cirsium palustre	semidry	Apiaceae	Heracleum sphondylium	heterospecific	heterospecific	22	3	7.333333333
26/11/2013	Mark	7	non-invaded	ashton	580	Cirsium palustre	semidry	ni	m6	heterospecific	heterospecific	39	3	13
26/11/2013	Mark	7	non-invaded	ashton	580	Cirsium palustre	semidry	Asteraceae	Taraxacum officinale	heterospecific	heterospecific	1	3	0.333333333
26/11/2013	Mark	7	non-invaded	ashton	581	Cirsium palustre	semidry	Asteraceae	Cirsium palustre	conspecific	conspecific	2	3	0.666666667
26/11/2013	Mark	7	non-invaded	ashton	581	Cirsium palustre	semidry	Apiaceae	Heracleum sphondylium	heterospecific	heterospecific	43	3	14.33333333
26/11/2013	Mark	7	non-invaded	ashton	581	Cirsium palustre	semidry	ni	m6	heterospecific	heterospecific	31	3	10.33333333
[truncated: 2,312 more rows]
